# Supplementary material for: Poly[μ3-acetato-di-μ3-isonicotinato-μ2-isonicotinato-samarium(III)silver(I)]
Source: Acta Crystallogr Sect E Struct Rep Online. 2009 Nov 21;65(Pt 12):m1616. doi: 10.1107/S1600536809048430 (PMC2972026; doi:10.1107/S1600536809048430)
Supplement: Supplementary file 1 [file e-65-m1616-sup1.cif]

##############################################################################
###                                                                        ###
###        Electronic paper (Acta Crystallographica Section E)             ###
###                                                                        ###
##############################################################################
#                                                                            #
# This CIF contains the data in a paper accepted for publication in Acta     #
# Crystallographica Section E. It conforms to the requirements of Notes      #
# for Authors for Section E, and has been peer reviewed under the auspices   #
# of the IUCr Commission on Journals.                                        #
#                                                                            #
# Full details of the Crystallographic Information File format               #
# are given in the paper "The Crystallographic Information File (CIF):       #
# a New Standard Archive File for Crystallography" by S. R. Hall, F. H.      #
# Allen and I. D. Brown [Acta Cryst. (1991), A47, 655-685].                  #
#                                                                            #
# The current version of the core CIF dictionary is obtainable from          #
# ftp://ftp.iucr.org/pub/cif_core.dic. The current version number is 2.4.    #
#                                                                            #
# Software is freely available for graphical display of the structure(s) in  #
# this CIF.  For information consult the CIF home page http://www.iucr.org/  #
# cif/home.html                                                              #
#                                                                            #
# This file may be used for bona fide research purposes within the           #
# scientific community so long as proper attribution is given to the journal # 
# article from which it was obtained.                                        #
#                                                                            #
##############################################################################
                                             
data_I
_audit_creation_method     SHELXL-97
_chemical_name_systematic
;
Poly[\m~3~-acetato-di-\m~3~-isonicotinato-\m~2~-isonicotinato-
samarium(III)silver(I)]
;
_chemical_name_common     ?
_chemical_formula_moiety     'C20 H15 Ag N3 O8 Sm'
_chemical_formula_sum     'C20 H15 Ag N3 O8 Sm'
_chemical_formula_iupac     '[Ag Sm (C6 H4 N O2)3 (C2 H3 O2)]'
_chemical_formula_weight     683.58
_chemical_melting_point     ?
_symmetry_cell_setting     Hexagonal
_symmetry_space_group_name_H-M     'P 61 2 2'
_symmetry_space_group_name_Hall     'P 61 2 (0 0 -1)'
loop_
    _symmetry_equiv_pos_as_xyz
    'x, y, z'
    '-y, x-y, z+1/3'
    '-x+y, -x, z+2/3'
    '-x, -y, z+1/2'
    'y, -x+y, z+5/6'
    'x-y, x, z+1/6'
    'y, x, -z+1/3'
    'x-y, -y, -z'
    '-x, -x+y, -z+2/3'
    '-y, -x, -z+5/6'
    '-x+y, y, -z+1/2'
    'x, x-y, -z+1/6'
_cell_length_a     11.8184(5)
_cell_length_b     11.8184(5)
_cell_length_c     27.340(2)
_cell_angle_alpha     90.00
_cell_angle_beta     90.00
_cell_angle_gamma     120.00
_cell_volume     3307.0(3)
_cell_formula_units_Z     6
_cell_measurement_reflns_used     7353
_cell_measurement_theta_min     2.49
_cell_measurement_theta_max     27.35
_cell_measurement_temperature     296(2)
_exptl_crystal_description     block
_exptl_crystal_colour     colorless
_exptl_crystal_size_max     0.23
_exptl_crystal_size_mid     0.20
_exptl_crystal_size_min     0.19
_exptl_crystal_density_diffrn     2.059
_exptl_crystal_density_meas     ?
_exptl_crystal_density_method     'not measured'
_exptl_crystal_F_000     1974
_exptl_absorpt_coefficient_mu     3.577
_exptl_absorpt_correction_type     multi-scan
_exptl_absorpt_process_details     '(SADABS; Sheldrick, 1996)'
_exptl_absorpt_correction_T_min     0.444
_exptl_absorpt_correction_T_max     0.507
_exptl_special_details
;
;
_diffrn_ambient_temperature     296(2)
_diffrn_radiation_type     MoK\a
_diffrn_radiation_wavelength     0.71073
_diffrn_radiation_source     'fine-focus sealed tube'
_diffrn_radiation_monochromator     graphite
_diffrn_measurement_device_type     'Bruker APEXII area-detector'
_diffrn_measurement_method     '\f and \w scan'
_diffrn_detector_area_resol_mean     ?
_diffrn_reflns_number     17136
_diffrn_reflns_av_R_equivalents     0.0462
_diffrn_reflns_av_sigmaI/netI     0.0244
_diffrn_reflns_theta_min     1.99
_diffrn_reflns_theta_max     25.20
_diffrn_reflns_theta_full     25.20
_diffrn_measured_fraction_theta_max     0.999
_diffrn_measured_fraction_theta_full     0.999
_diffrn_reflns_limit_h_min     -13
_diffrn_reflns_limit_h_max     14
_diffrn_reflns_limit_k_min     -11
_diffrn_reflns_limit_k_max     14
_diffrn_reflns_limit_l_min     -32
_diffrn_reflns_limit_l_max     30
_diffrn_standards_number     ?
_diffrn_standards_interval_count     ?
_diffrn_standards_interval_time     ?
_diffrn_standards_decay_%     ?
_refine_special_details
;
Refinement of <i>F</i>^2^ against ALL reflections. The weighted <i>R</i>-factor
<i>wR</i> and goodness of fit <i>S</i> are based on <i>F</i>^2^, conventional
<i>R</i>-factors <i>R</i> are based on <i>F</i>, with <i>F</i> set to zero for
negative <i>F</i>^2^. The threshold expression of <i>F</i>^2^ >
\s(<i>F</i>^2^) is used only for calculating <i>R</i>-factors(gt) <i>etc</i>.
and is not relevant to the choice of reflections for refinement.
<i>R</i>-factors based on <i>F</i>^2^ are statistically about twice as large
as those based on <i>F</i>, and <i>R</i>- factors based on ALL data will be
even larger.
;
_reflns_number_total     1992
_reflns_number_gt     1928
_reflns_threshold_expression     I>2sigma(I)
_refine_ls_structure_factor_coef     Fsqd
_refine_ls_matrix_type     full
_refine_ls_R_factor_all     0.0214
_refine_ls_R_factor_gt     0.0202
_refine_ls_wR_factor_gt     0.0485
_refine_ls_wR_factor_ref     0.0490
_refine_ls_goodness_of_fit_ref     1.059
_refine_ls_restrained_S_all     1.059
_refine_ls_number_reflns     1992
_refine_ls_number_parameters     154
_refine_ls_number_restraints     0
_refine_ls_hydrogen_treatment     constr
_refine_ls_weighting_scheme     calc
_refine_ls_weighting_details
         'calc w=1/[\s^2^(Fo^2^)+(0.0242P)^2^+2.1731P] where P=(Fo^2^+2Fc^2^)/3'
_atom_sites_solution_hydrogens     geom
_atom_sites_solution_primary     direct
_atom_sites_solution_secondary     difmap
_refine_ls_shift/su_max     0.001
_refine_ls_shift/su_mean     0.000
_refine_diff_density_max     0.650
_refine_diff_density_min     -0.451
_refine_ls_extinction_method     none
_refine_ls_extinction_coef     ?
_refine_ls_abs_structure_details     'Flack (1983), 739 Friedel pairs'
_refine_ls_abs_structure_Flack     0.006(15)
loop_
    _atom_type_symbol
    _atom_type_description
    _atom_type_scat_dispersion_real
    _atom_type_scat_dispersion_imag
    _atom_type_scat_source
    'C' 'C' 0.0033 0.0016
                         'International Tables Vol C Tables 4.2.6.8 and 6.1.1.4'
    'H' 'H' 0.0000 0.0000
                         'International Tables Vol C Tables 4.2.6.8 and 6.1.1.4'
    'N' 'N' 0.0061 0.0033
                         'International Tables Vol C Tables 4.2.6.8 and 6.1.1.4'
    'O' 'O' 0.0106 0.0060
                         'International Tables Vol C Tables 4.2.6.8 and 6.1.1.4'
    'Ag' 'Ag' -0.8971 1.1015
                         'International Tables Vol C Tables 4.2.6.8 and 6.1.1.4'
    'Sm' 'Sm' -0.1638 3.4418
                         'International Tables Vol C Tables 4.2.6.8 and 6.1.1.4'
_computing_data_collection     'APEX2 (Bruker, 2004)'
_computing_cell_refinement     'SAINT (Bruker, 2004)'
_computing_data_reduction     'SAINT (Bruker, 2004)'
_computing_structure_solution     'SHELXS97 (Sheldrick, 2008)'
_computing_structure_refinement     'SHELXL97 (Sheldrick, 2008)'
_computing_molecular_graphics     'XP in SHELXTL (Sheldrick, 2008)'
_computing_publication_material     'SHELXL97 (Sheldrick, 2008)'
loop_
    _atom_site_type_symbol
    _atom_site_label
    _atom_site_fract_x
    _atom_site_fract_y
    _atom_site_fract_z
    _atom_site_U_iso_or_equiv
    _atom_site_adp_type
    _atom_site_calc_flag
    _atom_site_refinement_flags
    _atom_site_occupancy
    _atom_site_disorder_assembly
    _atom_site_disorder_group
    Sm Sm1 0.86531(2) 1.0000 0.0000 0.02353(8) Uani d S 1 . .
    Ag Ag2 0.51785(4) 0.75893(2) 0.0833 0.03675(12) Uani d S 1 . .
    O O1 0.1435(3) 0.2764(3) -0.10025(9) 0.0409(7) Uani d . 1 . .
    O O2 -0.0057(3) 0.1970(3) -0.04112(10) 0.0401(7) Uani d . 1 . .
    O O3 0.6346(3) 0.9170(3) 0.02435(11) 0.0401(7) Uani d . 1 . .
    O O4 1.0601(3) 1.0664(3) 0.04589(11) 0.0495(8) Uani d . 1 . .
    C C1 0.1062(4) 0.2765(4) -0.05754(14) 0.0312(10) Uani d . 1 . .
    C C2 0.1996(4) 0.3805(4) -0.02321(13) 0.0328(9) Uani d . 1 . .
    C C3 0.1670(4) 0.3897(4) 0.02451(15) 0.0410(12) Uani d . 1 . .
    H H4 0.0847 0.3306 0.0366 0.049 Uiso calc R 1 . .
    C C4 0.2570(5) 0.4864(5) 0.05370(16) 0.0460(11) Uani d . 1 . .
    H H2 0.2328 0.4914 0.0856 0.055 Uiso calc R 1 . .
    C C5 0.4073(6) 0.5645(7) -0.0058(2) 0.101(3) Uani d . 1 . .
    H H3 0.4902 0.6253 -0.0169 0.121 Uiso calc R 1 . .
    C C6 0.3228(6) 0.4690(6) -0.03802(19) 0.083(3) Uani d . 1 . .
    H H5 0.3500 0.4655 -0.0696 0.100 Uiso calc R 1 . .
    C C7 0.6215(5) 1.0000 0.0000 0.0345(13) Uani d S 1 . .
    C C8 0.4962(7) 1.0000 0.0000 0.089(3) Uani d S 1 . .
    H H11A 0.5133 1.0884 -0.0010 0.133 Uiso calc PR 0.50 . .
    H H11B 0.4481 0.9581 0.0292 0.133 Uiso calc PR 0.50 . .
    H H11C 0.4458 0.9535 -0.0282 0.133 Uiso calc PR 0.50 . .
    C C9 1.1136(5) 1.0568(3) 0.0833 0.0345(13) Uani d S 1 . .
    C C10 1.2622(6) 1.1311(3) 0.0833 0.0375(13) Uani d S 1 . .
    C C11 1.3318(5) 1.2039(6) 0.04352(19) 0.0576(15) Uani d . 1 . .
    H H13 1.2889 1.2083 0.0157 0.069 Uiso calc R 1 . .
    C C12 1.4659(6) 1.2700(8) 0.0456(3) 0.082(2) Uani d . 1 . .
    H H14 1.5112 1.3200 0.0186 0.099 Uiso calc R 1 . .
    N N1 0.3766(4) 0.5734(4) 0.03960(13) 0.0508(11) Uani d . 1 . .
    N N2 1.5358(7) 1.2679(4) 0.0833 0.093(3) Uani d S 1 . .
loop_
    _atom_site_aniso_label
    _atom_site_aniso_U_11
    _atom_site_aniso_U_22
    _atom_site_aniso_U_33
    _atom_site_aniso_U_12
    _atom_site_aniso_U_13
    _atom_site_aniso_U_23
    Sm1 0.02697(12) 0.02447(15) 0.01831(13) 0.01224(7) 0.00126(6) 0.00253(11)
    Ag2 0.0309(2) 0.0440(2) 0.0310(2) 0.01544(12) 0.000 -0.00131(18)
    O1 0.0433(18) 0.0454(18) 0.0227(14) 0.0137(15) -0.0043(13) -0.0073(12)
    O2 0.0395(17) 0.0320(16) 0.0298(15) 0.0036(14) -0.0050(13) 0.0045(12)
    O3 0.0345(16) 0.0457(18) 0.0413(17) 0.0210(14) 0.0125(13) 0.0158(14)
    O4 0.0354(17) 0.070(2) 0.0403(17) 0.0244(15) -0.0079(14) 0.0031(15)
    C1 0.038(2) 0.024(2) 0.024(2) 0.0092(18) -0.0050(17) 0.0024(16)
    C2 0.038(2) 0.028(2) 0.023(2) 0.009(2) -0.0038(18) 0.0002(17)
    C3 0.040(3) 0.033(2) 0.031(2) 0.004(2) 0.0042(18) -0.0024(19)
    C4 0.048(3) 0.042(3) 0.028(2) 0.008(2) 0.002(2) -0.008(2)
    C5 0.061(4) 0.095(5) 0.045(3) -0.037(3) 0.022(3) -0.033(3)
    C6 0.066(4) 0.075(4) 0.031(3) -0.023(3) 0.017(3) -0.020(3)
    C7 0.031(2) 0.046(3) 0.031(3) 0.0231(17) -0.0010(15) -0.002(3)
    C8 0.062(3) 0.129(9) 0.098(7) 0.064(4) 0.021(3) 0.042(7)
    C9 0.031(3) 0.034(2) 0.037(3) 0.0156(16) 0.000 0.000(2)
    C10 0.035(3) 0.042(3) 0.034(3) 0.0174(16) 0.000 0.004(3)
    C11 0.041(3) 0.080(4) 0.051(3) 0.029(3) 0.011(2) 0.025(3)
    C12 0.055(4) 0.102(6) 0.075(4) 0.028(4) 0.026(3) 0.027(4)
    N1 0.042(2) 0.046(2) 0.033(2) -0.0024(19) -0.0019(18) -0.0115(17)
    N2 0.049(4) 0.120(6) 0.086(6) 0.025(2) 0.000 0.009(5)
_geom_special_details
;
All e.s.d.'s (except the e.s.d. in the dihedral angle between two l.s. planes)
are estimated using the full covariance matrix. The cell e.s.d.'s are taken
into account individually in the estimation of e.s.d.'s in distances, angles
and torsion angles; correlations between e.s.d.'s in cell parameters are only
used when they are defined by crystal symmetry. An approximate (isotropic)
treatment of cell e.s.d.'s is used for estimating e.s.d.'s involving l.s.
planes.
;
loop_
    _geom_bond_atom_site_label_1
    _geom_bond_atom_site_label_2
    _geom_bond_site_symmetry_2
    _geom_bond_distance
    _geom_bond_publ_flag
    Sm1 O2 1_665 2.336(3) ?
    Sm1 O2 8_665 2.336(3) ?
    Sm1 O4 . 2.384(3) ?
    Sm1 O4 8_675 2.384(3) ?
    Sm1 O1 10_664 2.478(3) ?
    Sm1 O1 6_665 2.478(3) ?
    Sm1 O3 . 2.483(3) ?
    Sm1 O3 8_675 2.483(3) ?
    Ag2 N1 . 2.316(4) ?
    Ag2 N1 12_565 2.316(4) ?
    Ag2 O3 . 2.328(3) ?
    Ag2 O3 12_565 2.328(3) ?
    O1 C1 . 1.248(5) ?
    O1 Sm1 5_454 2.478(3) ?
    O2 C1 . 1.261(5) ?
    O2 Sm1 1_445 2.336(3) ?
    O3 C7 . 1.257(4) ?
    O4 C9 . 1.238(4) ?
    C1 C2 . 1.501(5) ?
    C2 C6 . 1.362(7) ?
    C2 C3 . 1.380(6) ?
    C3 C4 . 1.363(6) ?
    C3 H4 . 0.9300 ?
    C4 N1 . 1.323(6) ?
    C4 H2 . 0.9300 ?
    C5 N1 . 1.311(6) ?
    C5 C6 . 1.386(7) ?
    C5 H3 . 0.9300 ?
    C6 H5 . 0.9300 ?
    C7 O3 8_675 1.257(4) ?
    C7 C8 . 1.482(9) ?
    C8 H11A . 0.9600 ?
    C8 H11B . 0.9600 ?
    C8 H11C . 0.9600 ?
    C9 O4 12_565 1.238(4) ?
    C9 C10 . 1.521(8) ?
    C10 C11 . 1.376(6) ?
    C10 C11 12_565 1.376(6) ?
    C11 C12 . 1.374(8) ?
    C11 H13 . 0.9300 ?
    C12 N2 . 1.329(8) ?
    C12 H14 . 0.9300 ?
    N2 C12 12_565 1.329(8) ?
loop_
    _geom_angle_atom_site_label_1
    _geom_angle_atom_site_label_2
    _geom_angle_atom_site_label_3
    _geom_angle_site_symmetry_1
    _geom_angle_site_symmetry_3
    _geom_angle
    _geom_angle_publ_flag
    O2 Sm1 O2 1_665 8_665 162.24(16) ?
    O2 Sm1 O4 1_665 . 83.32(11) ?
    O2 Sm1 O4 8_665 . 82.47(11) ?
    O2 Sm1 O4 1_665 8_675 82.47(11) ?
    O2 Sm1 O4 8_665 8_675 83.32(11) ?
    O4 Sm1 O4 . 8_675 73.52(16) ?
    O2 Sm1 O1 1_665 10_664 102.15(10) ?
    O2 Sm1 O1 8_665 10_664 83.83(10) ?
    O4 Sm1 O1 . 10_664 145.28(11) ?
    O4 Sm1 O1 8_675 10_664 73.30(11) ?
    O2 Sm1 O1 1_665 6_665 83.83(10) ?
    O2 Sm1 O1 8_665 6_665 102.15(10) ?
    O4 Sm1 O1 . 6_665 73.30(11) ?
    O4 Sm1 O1 8_675 6_665 145.28(11) ?
    O1 Sm1 O1 10_664 6_665 141.02(16) ?
    O2 Sm1 O3 1_665 . 124.27(10) ?
    O2 Sm1 O3 8_665 . 73.44(10) ?
    O4 Sm1 O3 . . 132.68(10) ?
    O4 Sm1 O3 8_675 . 139.93(12) ?
    O1 Sm1 O3 10_664 . 72.14(10) ?
    O1 Sm1 O3 6_665 . 72.89(11) ?
    O2 Sm1 O3 1_665 8_675 73.44(10) ?
    O2 Sm1 O3 8_665 8_675 124.27(10) ?
    O4 Sm1 O3 . 8_675 139.93(12) ?
    O4 Sm1 O3 8_675 8_675 132.68(10) ?
    O1 Sm1 O3 10_664 8_675 72.89(11) ?
    O1 Sm1 O3 6_665 8_675 72.14(10) ?
    O3 Sm1 O3 . 8_675 51.51(13) ?
    O2 Sm1 C7 1_665 . 98.88(8) ?
    O2 Sm1 C7 8_665 . 98.88(8) ?
    O4 Sm1 C7 . . 143.24(8) ?
    O4 Sm1 C7 8_675 . 143.24(8) ?
    O1 Sm1 C7 10_664 . 70.51(8) ?
    O1 Sm1 C7 6_665 . 70.51(8) ?
    O3 Sm1 C7 . . 25.76(7) ?
    O3 Sm1 C7 8_675 . 25.76(7) ?
    N1 Ag2 N1 . 12_565 102.7(2) ?
    N1 Ag2 O3 . . 105.05(13) ?
    N1 Ag2 O3 12_565 . 112.42(14) ?
    N1 Ag2 O3 . 12_565 112.42(14) ?
    N1 Ag2 O3 12_565 12_565 105.05(13) ?
    O3 Ag2 O3 . 12_565 118.21(15) ?
    C1 O1 Sm1 . 5_454 124.3(3) ?
    C1 O2 Sm1 . 1_445 146.4(3) ?
    C7 O3 Ag2 . . 137.6(3) ?
    C7 O3 Sm1 . . 95.1(3) ?
    Ag2 O3 Sm1 . . 126.58(12) ?
    C9 O4 Sm1 . . 149.2(3) ?
    O1 C1 O2 . . 124.9(4) ?
    O1 C1 C2 . . 118.0(4) ?
    O2 C1 C2 . . 117.1(3) ?
    C6 C2 C3 . . 117.0(4) ?
    C6 C2 C1 . . 120.6(4) ?
    C3 C2 C1 . . 122.4(4) ?
    C4 C3 C2 . . 119.2(4) ?
    C4 C3 H4 . . 120.4 ?
    C2 C3 H4 . . 120.4 ?
    N1 C4 C3 . . 124.3(4) ?
    N1 C4 H2 . . 117.9 ?
    C3 C4 H2 . . 117.9 ?
    N1 C5 C6 . . 123.5(5) ?
    N1 C5 H3 . . 118.3 ?
    C6 C5 H3 . . 118.3 ?
    C2 C6 C5 . . 119.6(5) ?
    C2 C6 H5 . . 120.2 ?
    C5 C6 H5 . . 120.2 ?
    O3 C7 O3 8_675 . 118.3(5) ?
    O3 C7 C8 8_675 . 120.9(3) ?
    O3 C7 C8 . . 120.9(3) ?
    O3 C7 Sm1 8_675 . 59.1(3) ?
    O3 C7 Sm1 . . 59.1(3) ?
    C8 C7 Sm1 . . 180.0000(10)
                             ?
    C7 C8 H11A . . 109.5 ?
    C7 C8 H11B . . 109.5 ?
    H11A C8 H11B . . 109.5 ?
    C7 C8 H11C . . 109.5 ?
    H11A C8 H11C . . 109.5 ?
    H11B C8 H11C . . 109.5 ?
    O4 C9 O4 . 12_565 127.5(6) ?
    O4 C9 C10 . . 116.3(3) ?
    O4 C9 C10 12_565 . 116.3(3) ?
    C11 C10 C11 . 12_565 117.6(6) ?
    C11 C10 C9 . . 121.2(3) ?
    C11 C10 C9 12_565 . 121.2(3) ?
    C10 C11 C12 . . 118.8(5) ?
    C10 C11 H13 . . 120.6 ?
    C12 C11 H13 . . 120.6 ?
    N2 C12 C11 . . 125.0(6) ?
    N2 C12 H14 . . 117.5 ?
    C11 C12 H14 . . 117.5 ?
    C5 N1 C4 . . 116.4(4) ?
    C5 N1 Ag2 . . 117.8(3) ?
    C4 N1 Ag2 . . 124.7(3) ?
    C12 N2 C12 . 12_565 114.9(7) ?
data_global
_journal_date_recd_electronic     2009-11-06
_journal_date_accepted     2009-11-14
_journal_name_full     'Acta Crystallographica, Section E'
_journal_year     2009
_journal_volume     65
_journal_issue     12
_journal_page_first     m1616
_journal_page_last     m1616
_journal_paper_category     QM
_journal_coeditor_code     PV2235
_publ_contact_author_name     'Li-Cai, Zhu'
_publ_contact_author_address
;
School of Chemistry and Environment
South China Normal University
Guangzhou 510631
P. R. China
;
_publ_contact_author_email     licaizhu1977@yahoo.com.cn
_publ_contact_author_fax     '86 020 39310187'
_publ_contact_author_phone     '86 020 39310187'
_publ_section_title
;\
Poly[\m~3~-acetato-di-\m~3~-isonicotinato-\m~2~-isonicotinato-samarium(III)\
silver(I)]
;
loop_
    _publ_author_name
    _publ_author_footnote
    _publ_author_address
    'Li-Cai Zhu' .
;
School of Chemistry and Environment
South China Normal University
Guangzhou 510631
People's Republic of China
;
