# Supplementary material for: Poly[μ3-acetato-di-μ3-isonicotinato-μ2-isonicotinato-samarium(III)silver(I)]
Source: Acta Crystallogr Sect E Struct Rep Online. 2009 Nov 21;65(Pt 12):m1616. doi: 10.1107/S1600536809048430 (PMC2972026; doi:10.1107/S1600536809048430)
Supplement: Supplementary file 2 [file e-65-m1616-Isup2.hkl]

# 
# h,k,l, Fc-squared, Fo-squared, sigma(Fo-squared) and status flag 
# 
data_I
_shelx_title ' 1111 in P6(1)22' 
_shelx_refln_list_code          4 
_shelx_F_calc_maximum      364.84 
_exptl_crystal_F_000      1974.00 
_reflns_d_resolution_high  0.8347 
 
loop_ 
 _symmetry_equiv_pos_as_xyz 
 'x, y, z' 
 '-y, x-y, z+1/3' 
 '-x+y, -x, z+2/3' 
 '-x, -y, z+1/2' 
 'y, -x+y, z+5/6' 
 'x-y, x, z+1/6' 
 'y, x, -z+1/3' 
 'x-y, -y, -z' 
 '-x, -x+y, -z+2/3' 
 '-y, -x, -z+5/6' 
 '-x+y, y, -z+1/2' 
 'x, x-y, -z+1/6' 
 
_cell_length_a    11.8184 
_cell_length_b    11.8184 
_cell_length_c    27.3396 
_cell_angle_alpha  90.000 
_cell_angle_beta   90.000 
_cell_angle_gamma 120.000 
 
_shelx_F_squared_multiplier     1.000 
 
loop_ 
 _refln_index_h 
 _refln_index_k 
 _refln_index_l 
 _refln_F_squared_calc 
 _refln_F_squared_meas 
 _refln_F_squared_sigma 
 _refln_observed_status 
   0   1   0    81109.84    75246.50   1834.65 o 
  -1   2   0    45610.32    46543.73   1143.03 o 
   0   2   0     7824.05     7886.39    169.13 o 
  -1   3   0    26414.04    26552.56    384.04 o 
   0   3   0    70874.16    69083.13   1382.18 o 
  -2   4   0     7337.81     7099.60    161.43 o 
  -1   4   0    18158.59    17285.88    247.84 o 
   0   4   0    14290.17    14228.28    309.24 o 
  -2   5   0     1234.93     1131.89     33.07 o 
  -1   5   0    17380.12    17588.95    256.31 o 
   0   5   0      768.45      852.55     40.26 o 
  -3   6   0      119.75      167.43     40.90 o 
  -2   6   0    11437.41    11293.79    174.39 o 
  -1   6   0     1869.61     1905.65     48.56 o 
   0   6   0     8626.45     8942.14    200.00 o 
  -3   7   0    39319.96    38774.30    547.39 o 
  -2   7   0     2361.34     2456.85     61.20 o 
  -1   7   0    46417.89    45280.58    695.74 o 
   0   7   0    14992.96    15209.02    386.95 o 
  -4   8   0     2502.41     2716.84     97.39 o 
  -3   8   0     9279.24     9155.21    170.67 o 
  -2   8   0      190.25      204.00     25.97 o 
  -1   8   0     9305.48     9325.89    176.54 o 
   0   8   0    67457.52    66492.26   1507.20 o 
  -4   9   0     3864.75     3872.61     90.93 o 
  -3   9   0     1054.66     1076.43     49.64 o 
  -2   9   0     3759.01     3771.53    107.12 o 
  -1   9   0     7569.72     7341.65    161.82 o 
   0   9   0     3139.12     3608.72    166.96 o 
  -5  10   0      697.12      763.95     61.42 o 
  -4  10   0     5256.45     5142.76    113.97 o 
  -3  10   0      785.84      719.37     48.97 o 
  -2  10   0      895.34      846.21     57.47 o 
  -1  10   0      683.93      740.60     60.12 o 
   0  10   0      146.00       84.18     58.50 o 
  -5  11   0        9.45       38.47     26.78 o 
  -4  11   0     9405.36     9347.21    199.65 o 
  -3  11   0     7677.02     7986.08    190.82 o 
  -2  11   0      561.00      466.51     57.68 o 
  -1  11   0      862.39      944.56     82.98 o 
   0  11   0     1524.52     1206.15    210.26 o 
  -6  12   0      434.81      440.29     74.01 o 
  -5  12   0     1631.94     1697.08     82.66 o 
  -4  12   0      213.31      229.78     46.50 o 
  -3  12   0     2468.70     2430.21    106.68 o 
  -2  12   0     2625.26     2766.97    239.62 o 
  -1  12   0     3986.22     4025.12    168.76 o 
   0  12   0        2.74      -84.23     63.92 o 
  -6  13   0     1342.38     1591.11    208.62 o 
  -5  13   0      449.28      448.21     62.76 o 
  -4  13   0      229.74      189.46     48.95 o 
  -3  13   0     2881.08     2947.19    147.49 o 
  -2  13   0     1353.00     1617.55    126.60 o 
  -7  14   0    14418.46    15946.98    739.68 o 
  -6  14   0     2761.75     3094.35    261.03 o 
   0   1   1    78601.45    75782.45   1235.37 o 
  -1   2   1     2270.51     2348.34     46.01 o 
   0   2   1    44067.74    44112.72    685.89 o 
  -2   3   1    20538.64    20017.35    304.73 o 
  -1   3   1    22929.90    22290.11    338.84 o 
   0   3   1      489.13      561.02     19.28 o 
  -3   4   1     4058.40     4178.94     76.77 o 
  -2   4   1     8773.85     8267.72    138.08 o 
  -1   4   1     4448.66     4723.35     79.56 o 
   0   4   1    22755.93    23475.45    332.03 o 
  -4   5   1    15775.91    15452.17    232.16 o 
  -3   5   1    14286.60    14512.89    212.68 o 
  -2   5   1    14399.19    14316.49    232.21 o 
  -1   5   1    16064.40    16308.67    234.44 o 
   0   5   1     4497.48     4556.26     79.74 o 
  -5   6   1    34526.67    33178.55    475.52 o 
  -4   6   1     7948.13     8141.12    133.78 o 
  -3   6   1     5271.24     5392.18     97.60 o 
  -2   6   1     8181.90     8424.35    141.09 o 
  -1   6   1    35440.10    34193.21    498.45 o 
   0   6   1    15426.73    14657.19    224.03 o 
  -6   7   1     2179.99     2224.42     62.22 o 
  -5   7   1    47120.53    45156.15    657.07 o 
  -4   7   1     3578.10     3536.22     71.49 o 
  -3   7   1     3570.33     3553.15     77.05 o 
  -2   7   1    46528.96    44444.69    658.32 o 
  -1   7   1     2262.90     2293.12     62.66 o 
   0   7   1     1689.34     1682.50     57.12 o 
  -7   8   1     9570.90     9518.17    180.12 o 
  -6   8   1    17293.56    16988.58    283.51 o 
  -5   8   1     1760.00     1806.93     59.11 o 
  -4   8   1     1983.17     1943.80     57.52 o 
  -3   8   1     2081.13     2025.76     61.11 o 
  -2   8   1    16599.39    16415.80    268.78 o 
  -1   8   1     9828.49     9654.83    180.66 o 
   0   8   1      118.07      188.04     30.13 o 
  -8   9   1    16465.94    16868.92    325.20 o 
  -7   9   1     3206.73     3189.99    105.96 o 
  -6   9   1    11842.52    11433.43    215.22 o 
  -5   9   1     2778.60     2766.06     75.55 o 
  -4   9   1     2319.48     2328.89     68.51 o 
  -3   9   1    12781.54    12572.44    220.94 o 
  -2   9   1     3581.22     3519.55    101.80 o 
  -1   9   1    16176.05    16518.89    306.84 o 
   0   9   1    17022.74    17412.36    362.98 o 
  -9  10   1     1744.18     1698.02     92.08 o 
  -8  10   1     5976.11     5807.02    147.57 o 
  -7  10   1     7059.11     7185.09    160.21 o 
  -6  10   1     1161.70     1252.58     56.23 o 
  -5  10   1      166.11      171.71     27.23 o 
  -4  10   1      916.91      907.24     47.78 o 
  -3  10   1     6862.80     7146.25    159.32 o 
  -2  10   1     5489.77     5567.96    145.74 o 
  -1  10   1     2076.01     2046.62     97.73 o 
   0  10   1     1444.82     1549.27     90.76 o 
 -10  11   1     1782.24     1858.02    109.82 o 
  -9  11   1     3647.26     3634.06    126.43 o 
  -8  11   1     1519.48     1644.54     78.98 o 
  -7  11   1       17.54      -26.70     25.87 o 
  -6  11   1     3455.04     3668.16     96.90 o 
  -5  11   1     3894.34     4022.04    104.91 o 
  -4  11   1       16.42       30.53     30.51 o 
  -3  11   1     1540.43     1475.20     81.03 o 
  -2  11   1     3985.07     4083.95    131.74 o 
  -1  11   1     1735.14     1780.25    108.36 o 
   0  11   1      622.45      729.35     80.21 o 
 -11  12   1      651.69      598.83     77.05 o 
 -10  12   1     1965.82     2027.30    118.81 o 
  -9  12   1     1050.20     1132.25     96.06 o 
  -8  12   1     3680.22     3658.99    120.81 o 
  -7  12   1     2861.05     2819.96    111.04 o 
  -6  12   1     1023.97     1029.94     71.41 o 
  -5  12   1     2711.67     2688.28    109.92 o 
  -4  12   1     3355.36     3523.70    127.05 o 
  -3  12   1     1042.78     1041.53     74.78 o 
  -2  12   1     1920.45     1882.88    116.52 o 
  -1  12   1      505.19      522.19     75.38 o 
   0  12   1     2391.25     2446.61    135.98 o 
 -11  13   1     1050.62     1039.16     99.77 o 
 -10  13   1      544.77      645.88     79.95 o 
  -9  13   1     2359.73     2412.83    120.01 o 
  -8  13   1     1059.30     1328.79    123.58 o 
  -7  13   1     7651.63     7505.56    300.41 o 
  -6  13   1     7556.22     8184.74    275.05 o 
  -5  13   1     1040.96     1051.24     78.43 o 
  -4  13   1     2653.11     2851.16    125.05 o 
  -3  13   1      503.92      601.76     73.34 o 
  -2  13   1     1260.95     1410.56    109.97 o 
  -8  14   1     2848.64     3230.90    195.61 o 
  -7  14   1      370.18      257.97     80.04 o 
  -6  14   1     2964.55     3222.41    193.61 o 
   0   1   2    16889.90    18087.72    302.19 o 
  -1   2   2    17438.26    17763.87    246.99 o 
   0   2   2     1286.34     1410.43     34.40 o 
  -2   3   2    12966.25    13238.10    183.95 o 
  -1   3   2    12021.17    12141.45    208.26 o 
   0   3   2    87592.70    83746.66   1297.18 o 
  -3   4   2    17022.45    15927.08    228.83 o 
  -2   4   2    52039.47    50589.65    756.34 o 
  -1   4   2    16398.81    15648.80    238.70 o 
   0   4   2    53102.13    50839.20    760.89 o 
  -4   5   2     5313.34     5540.63     97.56 o 
  -3   5   2      345.77      393.06     26.11 o 
  -2   5   2      236.24      275.07     20.46 o 
  -1   5   2     6936.19     7437.04    125.15 o 
   0   5   2    34207.73    32878.89    464.27 o 
  -5   6   2    12352.94    11930.29    182.18 o 
  -4   6   2    47439.97    46672.14    658.15 o 
  -3   6   2     9420.51     9824.78    162.34 o 
  -2   6   2    48803.09    47867.74    686.96 o 
  -1   6   2    13191.63    12800.90    199.33 o 
   0   6   2     5857.97     5966.84    106.01 o 
  -6   7   2     5294.76     5401.76    110.99 o 
  -5   7   2     9468.72     9150.63    147.26 o 
  -4   7   2     9520.36     9226.25    151.78 o 
  -3   7   2     8630.15     8051.17    140.81 o 
  -2   7   2     8901.68     8537.97    152.63 o 
  -1   7   2     5162.23     5330.15    103.33 o 
   0   7   2     1165.81     1292.50     50.60 o 
  -7   8   2     2020.14     2043.56     74.08 o 
  -6   8   2      698.51      797.73     40.91 o 
  -5   8   2    25686.04    24651.91    392.57 o 
  -4   8   2    14981.56    15329.55    261.19 o 
  -3   8   2    24423.75    23529.99    407.91 o 
  -2   8   2      445.12      487.98     35.52 o 
  -1   8   2     2172.09     2037.26     68.91 o 
   0   8   2       46.33       44.96     22.31 o 
  -8   9   2     5380.53     5404.65    139.11 o 
  -7   9   2     6962.48     6845.40    159.05 o 
  -6   9   2      685.43      718.15     49.57 o 
  -5   9   2     4417.14     4292.71    102.77 o 
  -4   9   2     4723.60     4608.72    100.54 o 
  -3   9   2      940.77      951.80     46.89 o 
  -2   9   2     6743.00     6403.40    153.69 o 
  -1   9   2     5631.76     5587.04    132.54 o 
   0   9   2     4785.60     4730.69    149.88 o 
  -9  10   2     5541.85     5760.39    160.35 o 
  -8  10   2     1078.36     1042.59     62.89 o 
  -7  10   2     5734.26     6053.73    143.41 o 
  -6  10   2     4540.54     4653.82    113.10 o 
  -5  10   2     4348.26     4534.55    104.95 o 
  -4  10   2     4676.45     4863.57    114.25 o 
  -3  10   2     6129.93     6199.34    152.87 o 
  -2  10   2     1442.38     1442.60     75.03 o 
  -1  10   2     5759.77     5935.35    165.03 o 
   0  10   2     2931.93     3032.20    127.02 o 
 -10  11   2     3807.70     4107.11    145.86 o 
  -9  11   2      573.56      625.64     59.53 o 
  -8  11   2     7962.59     8172.28    193.29 o 
  -7  11   2    11387.39    11838.27    240.60 o 
  -6  11   2     3409.32     3396.97     93.26 o 
  -5  11   2     3540.42     3492.46    109.94 o 
  -4  11   2    11753.06    11947.36    270.93 o 
  -3  11   2     7804.03     8074.99    205.43 o 
  -2  11   2      428.77      487.58     56.37 o 
  -1  11   2     3683.04     3836.07    180.05 o 
   0  11   2     4543.35     4937.26    182.87 o 
 -11  12   2     3885.78     4209.92    175.23 o 
 -10  12   2     1729.96     1792.14    113.63 o 
  -9  12   2     2118.41     2179.28    102.05 o 
  -8  12   2     3575.04     3835.50    132.19 o 
  -7  12   2      665.35      664.79     57.66 o 
  -6  12   2     3906.34     4434.99    140.04 o 
  -5  12   2      556.35      533.69     57.13 o 
  -4  12   2     3479.09     3872.22    132.84 o 
  -3  12   2     2290.62     2112.44    120.47 o 
  -2  12   2     1829.26     1785.29    105.02 o 
  -1  12   2     3788.40     4308.11    173.78 o 
   0  12   2     3352.06     3525.94    162.89 o 
 -11  13   2      231.44      172.06     62.40 o 
 -10  13   2      758.31      689.70     90.54 o 
  -9  13   2      430.66      456.29     77.02 o 
  -8  13   2     3850.82     4534.99    191.47 o 
  -7  13   2     1776.74     1865.66    128.88 o 
  -6  13   2     1829.83     2083.92    110.00 o 
  -5  13   2     3927.51     4141.78    145.43 o 
  -4  13   2      512.97      543.78     63.76 o 
  -3  13   2      886.40      818.96     81.11 o 
  -2  13   2      231.69      226.18     62.91 o 
  -8  14   2       62.15       -3.13     64.92 o 
  -7  14   2       61.07        6.56     62.28 o 
  -6  14   2       92.35       26.04     55.54 o 
   0   1   3    14723.30    16083.05    233.22 o 
  -1   2   3    18402.48    19215.80    267.15 o 
   0   2   3    12031.15    12611.35    217.90 o 
  -2   3   3     8236.72     8390.61    128.73 o 
  -1   3   3    10580.07    10640.09    179.38 o 
   0   3   3    61561.89    60079.10    853.01 o 
  -3   4   3    25786.49    24484.52    316.82 o 
  -2   4   3    45188.04    44879.57    645.59 o 
  -1   4   3    22666.23    21447.56    354.16 o 
   0   4   3     1046.35     1201.25     31.72 o 
  -4   5   3    23668.08    22722.97    314.26 o 
  -3   5   3    55310.49    53581.48    738.46 o 
  -2   5   3    55094.07    53406.30    768.35 o 
  -1   5   3    23296.01    22503.80    337.36 o 
   0   5   3    25482.10    25459.08    364.69 o 
  -5   6   3     3983.68     3780.71     74.60 o 
  -4   6   3    29858.14    29659.95    437.92 o 
  -3   6   3    48937.51    46917.07    681.98 o 
  -2   6   3    32476.40    32368.68    461.65 o 
  -1   6   3     4534.97     4441.41     87.87 o 
   0   6   3     5806.84     5714.13    102.47 o 
  -6   7   3     1135.73     1109.47     44.54 o 
  -5   7   3     1987.12     1961.62     51.69 o 
  -4   7   3    13898.83    13682.95    218.92 o 
  -3   7   3    13465.04    13242.94    217.21 o 
  -2   7   3     2251.14     2245.73     66.15 o 
  -1   7   3     1239.87     1178.16     41.57 o 
   0   7   3    12480.02    12437.18    209.25 o 
  -7   8   3     7700.15     7780.59    170.39 o 
  -6   8   3      929.85     1058.46     47.02 o 
  -5   8   3    10095.50     9848.33    173.34 o 
  -4   8   3     4592.85     4651.26    102.80 o 
  -3   8   3     8858.99     8531.84    151.92 o 
  -2   8   3      786.75      905.49     40.33 o 
  -1   8   3     7575.85     7583.73    159.07 o 
   0   8   3       44.06       67.36     22.60 o 
  -8   9   3      854.95      873.51     60.22 o 
  -7   9   3     2018.00     2137.45     79.72 o 
  -6   9   3     5230.25     5250.72    115.74 o 
  -5   9   3    14814.14    14699.02    263.05 o 
  -4   9   3    15649.75    15606.42    254.38 o 
  -3   9   3     4731.36     4689.75    112.71 o 
  -2   9   3     2164.75     2193.89     79.95 o 
  -1   9   3      936.66      903.70     56.43 o 
   0   9   3      126.30      119.96     33.48 o 
  -9  10   3     3037.28     2995.88    110.98 o 
  -8  10   3     1125.88     1143.04     76.84 o 
  -7  10   3     1833.69     1852.32     73.54 o 
  -6  10   3    10482.05    10550.64    219.32 o 
  -5  10   3    10324.87    10469.74    191.25 o 
  -4  10   3    12275.59    12092.03    241.18 o 
  -3  10   3     2017.60     2101.69     87.22 o 
  -2  10   3     1326.12     1189.01     70.32 o 
  -1  10   3     3176.40     3304.54    116.32 o 
   0  10   3     1078.17     1018.82     77.07 o 
 -10  11   3     2282.74     2487.96    116.49 o 
  -9  11   3     7829.22     8333.61    207.11 o 
  -8  11   3     7831.06     7965.22    188.68 o 
  -7  11   3     4802.00     4995.87    127.94 o 
  -6  11   3     8502.07     8885.88    189.17 o 
  -5  11   3     8209.57     8192.26    208.37 o 
  -4  11   3     4292.14     4386.66    139.18 o 
  -3  11   3     7501.68     7687.63    200.08 o 
  -2  11   3     7344.93     7367.99    201.07 o 
  -1  11   3     2439.89     2631.17    119.97 o 
   0  11   3     2434.40     2709.42    124.48 o 
 -11  12   3     4187.89     4569.20    181.01 o 
 -10  12   3     6598.34     7141.48    231.41 o 
  -9  12   3     8361.81     8873.39    229.88 o 
  -8  12   3     2423.53     2503.32    107.12 o 
  -7  12   3      978.77      925.32     70.82 o 
  -6  12   3     1928.79     1965.83     93.85 o 
  -5  12   3     1099.25     1257.69     79.58 o 
  -4  12   3     2546.09     2294.32    118.86 o 
  -3  12   3     8986.93     9547.82    254.89 o 
  -2  12   3     6802.84     6876.86    196.65 o 
  -1  12   3     3661.56     4132.37    174.56 o 
   0  12   3      175.00      173.46     60.87 o 
 -11  13   3     4836.53     5419.62    219.04 o 
 -10  13   3     6411.00     6569.27    284.34 o 
  -9  13   3     4226.41     4522.79    194.69 o 
  -8  13   3      376.88      442.18     74.32 o 
  -7  13   3      671.52      699.62     79.48 o 
  -6  13   3      678.00      678.68     72.91 o 
  -5  13   3      452.05      359.86     56.50 o 
  -4  13   3     4233.16     4212.85    161.23 o 
  -3  13   3     6644.08     7280.87    221.63 o 
  -2  13   3     4374.04     4418.30    186.75 o 
  -8  14   3      831.54      723.86    106.21 o 
  -7  14   3       33.47        3.22     54.76 o 
  -6  14   3      852.22      971.78     95.58 o 
   0   1   4    15108.82    16494.66    285.98 o 
  -1   2   4    27608.10    29234.62    420.24 o 
   0   2   4   133109.59   127755.44   2206.23 o 
  -2   3   4    17209.33    16850.96    224.74 o 
  -1   3   4    14058.23    13977.28    249.22 o 
   0   3   4     7863.90     7695.43    122.82 o 
  -3   4   4    26363.62    25224.57    336.00 o 
  -2   4   4       37.90      147.44     16.78 o 
  -1   4   4    22290.20    21634.55    359.34 o 
   0   4   4    10512.54     9632.00    159.87 o 
  -4   5   4    32599.19    30099.22    433.41 o 
  -3   5   4    14687.72    14778.30    227.70 o 
  -2   5   4    14788.17    14813.63    228.40 o 
  -1   5   4    32728.04    31074.57    470.13 o 
   0   5   4     2539.66     2624.17     66.18 o 
  -5   6   4    24461.61    23838.34    351.30 o 
  -4   6   4     2123.99     2109.11     51.16 o 
  -3   6   4    25372.66    24662.26    370.80 o 
  -2   6   4     2649.45     2582.34     56.56 o 
  -1   6   4    25373.11    24462.87    381.63 o 
   0   6   4    11068.10    10287.67    174.10 o 
  -6   7   4     1079.98     1041.60     44.36 o 
  -5   7   4     5424.63     5240.99     96.03 o 
  -4   7   4    33008.15    32588.62    486.83 o 
  -3   7   4    33211.25    32394.59    483.47 o 
  -2   7   4     5158.62     4954.61     98.88 o 
  -1   7   4     1283.19     1259.07     49.08 o 
   0   7   4     1384.63     1361.31     48.41 o 
  -7   8   4     5327.31     5221.65    119.42 o 
  -6   8   4    21732.93    22117.85    356.74 o 
  -5   8   4     3957.80     3658.39     88.60 o 
  -4   8   4    16426.62    16256.55    262.03 o 
  -3   8   4     3914.42     3799.91     80.28 o 
  -2   8   4    20985.38    20694.34    367.40 o 
  -1   8   4     5038.83     4946.03    117.59 o 
   0   8   4      144.94      128.10     29.25 o 
  -8   9   4     3489.68     3492.71    112.31 o 
  -7   9   4      524.03      499.31     53.71 o 
  -6   9   4     8720.59     8718.60    171.10 o 
  -5   9   4    10971.53    10842.48    210.09 o 
  -4   9   4    11118.82    10762.32    190.89 o 
  -3   9   4     8897.54     8793.39    190.69 o 
  -2   9   4      778.31      794.45     55.40 o 
  -1   9   4     3494.62     3424.27    104.20 o 
   0   9   4       15.78        5.77     25.78 o 
  -9  10   4      305.36      297.02     45.24 o 
  -8  10   4    12959.87    12926.55    288.27 o 
  -7  10   4     4841.21     4746.45    121.48 o 
  -6  10   4     1252.48     1297.63     58.86 o 
  -5  10   4     2933.24     2805.36     83.22 o 
  -4  10   4     1617.22     1554.41     75.32 o 
  -3  10   4     4910.11     4689.57    136.68 o 
  -2  10   4    13124.44    13083.58    287.30 o 
  -1  10   4      202.26      242.85     42.84 o 
   0  10   4     6302.75     6566.28    193.72 o 
 -10  11   4     5095.77     5438.94    173.92 o 
  -9  11   4     3386.60     3646.66    125.94 o 
  -8  11   4     6920.95     7020.45    184.10 o 
  -7  11   4     8519.48     9037.87    202.87 o 
  -6  11   4     5867.70     6186.46    169.35 o 
  -5  11   4     5981.72     6228.63    175.04 o 
  -4  11   4     8232.35     8199.07    210.70 o 
  -3  11   4     6410.03     6602.44    181.15 o 
  -2  11   4     3639.09     3699.72    129.97 o 
  -1  11   4     4961.14     5059.20    159.12 o 
   0  11   4     5769.25     6054.13    192.11 o 
 -11  12   4      724.55      624.21     79.60 o 
 -10  12   4      342.25      343.40     78.16 o 
  -9  12   4     1210.94     1354.68     91.14 o 
  -8  12   4     6283.29     6819.88    220.65 o 
  -7  12   4     8836.82     9194.74    228.55 o 
  -6  12   4       13.57       75.54     42.18 o 
  -5  12   4     8683.89     8958.16    227.29 o 
  -4  12   4     6274.71     6898.51    190.41 o 
  -3  12   4     1565.26     1641.60     99.15 o 
  -2  12   4      438.21      522.80     61.17 o 
  -1  12   4      507.29      625.10     80.76 o 
   0  12   4     2396.71     2229.78    132.53 o 
 -11  13   4     1301.13     1368.80    137.02 o 
 -10  13   4     1188.24     1367.53    135.53 o 
  -9  13   4     3885.22     3822.88    165.78 o 
  -8  13   4      987.88     1019.15    102.47 o 
  -7  13   4      339.82      493.51     64.11 o 
  -6  13   4      399.08      408.66     61.46 o 
  -5  13   4     1010.10     1022.31     78.93 o 
  -4  13   4     3969.77     4126.32    157.24 o 
  -3  13   4     1337.59     1468.28    102.19 o 
  -2  13   4     1386.90     1479.68    125.35 o 
  -8  14   4      655.11      749.31     99.03 o 
  -7  14   4      501.71      485.31     87.37 o 
  -6  14   4      746.38      773.44     82.25 o 
   0   1   5    13483.85    14779.45    292.88 o 
  -1   2   5    64473.01    65707.96    894.96 o 
   0   2   5    38587.30    40350.35    631.54 o 
  -2   3   5    45754.16    46929.05    633.81 o 
  -1   3   5    44039.34    44863.09    626.79 o 
   0   3   5     9695.13     9676.54    173.53 o 
  -3   4   5    17849.58    18540.94    274.35 o 
  -2   4   5    15037.75    15197.25    220.22 o 
  -1   4   5    18616.68    19470.86    283.15 o 
   0   4   5     5696.86     6390.67    108.63 o 
  -4   5   5    10407.33     9947.48    156.86 o 
  -3   5   5     8015.55     7957.61    125.08 o 
  -2   5   5     8756.75     8389.45    141.71 o 
  -1   5   5     9227.56     8908.56    152.70 o 
   0   5   5    32342.44    30905.17    438.74 o 
  -5   6   5     6613.91     6333.73    115.94 o 
  -4   6   5    14467.92    14213.82    211.74 o 
  -3   6   5     4656.36     4358.61     85.66 o 
  -2   6   5    13795.65    13404.39    217.90 o 
  -1   6   5     7649.69     7381.46    135.49 o 
   0   6   5     6936.96     7100.15    129.30 o 
  -6   7   5    22616.98    21244.21    329.49 o 
  -5   7   5     2821.82     2794.43     67.85 o 
  -4   7   5     5786.10     5735.85    111.74 o 
  -3   7   5     6152.19     6167.00    112.66 o 
  -2   7   5     2938.62     2805.33     62.59 o 
  -1   7   5    21894.63    20902.02    361.51 o 
   0   7   5     2592.86     2693.60     69.75 o 
  -7   8   5     3718.79     3605.48     97.53 o 
  -6   8   5     7890.19     7668.90    156.16 o 
  -5   8   5    11763.15    11414.54    206.88 o 
  -4   8   5     4791.93     4884.17    105.38 o 
  -3   8   5    11694.27    11620.08    187.76 o 
  -2   8   5     7246.52     7011.18    151.26 o 
  -1   8   5     3753.74     3745.57    124.51 o 
   0   8   5     9689.96     9128.92    199.35 o 
  -8   9   5     3058.19     3088.79    106.59 o 
  -7   9   5    19634.07    19717.22    370.54 o 
  -6   9   5     7191.69     7064.50    147.65 o 
  -5   9   5     3401.24     3370.38     87.08 o 
  -4   9   5     3217.74     3217.80     89.60 o 
  -3   9   5     7725.87     7524.53    179.39 o 
  -2   9   5    19101.90    19308.75    392.89 o 
  -1   9   5     3222.28     3252.12     94.77 o 
   0   9   5     3378.89     3354.20    107.00 o 
  -9  10   5     9814.24     9696.26    235.99 o 
  -8  10   5     5984.84     6337.07    164.98 o 
  -7  10   5     1443.30     1421.75     69.38 o 
  -6  10   5      239.98      251.49     34.24 o 
  -5  10   5      429.96      480.94     55.97 o 
  -4  10   5      272.08      297.15     42.28 o 
  -3  10   5     1220.79     1276.69     71.94 o 
  -2  10   5     5473.15     5454.42    157.17 o 
  -1  10   5    10278.53    10200.62    240.84 o 
   0  10   5     4405.21     4478.86    153.34 o 
 -10  11   5     1661.81     1690.27     99.11 o 
  -9  11   5     4026.91     3931.14    134.77 o 
  -8  11   5      677.40      583.18     61.80 o 
  -7  11   5      798.92      829.85     70.93 o 
  -6  11   5     2823.15     2882.00    109.53 o 
  -5  11   5     3066.95     2896.17    110.27 o 
  -4  11   5      792.60      881.17     65.89 o 
  -3  11   5      714.68      742.33     61.36 o 
  -2  11   5     4547.89     4603.21    143.38 o 
  -1  11   5     1542.56     1537.69     89.26 o 
   0  11   5        0.63       22.75     41.86 o 
 -11  12   5      901.68      803.09     80.33 o 
 -10  12   5      704.03      752.06     80.98 o 
  -9  12   5      170.18      180.12     52.73 o 
  -8  12   5     1162.09     1345.04     97.50 o 
  -7  12   5     3752.15     3920.56    155.94 o 
  -6  12   5     8162.08     8883.82    224.92 o 
  -5  12   5     3698.04     3822.98    155.64 o 
  -4  12   5      982.96     1038.44     75.49 o 
  -3  12   5      132.86      182.54     49.22 o 
  -2  12   5      646.36      412.19     57.81 o 
  -1  12   5      807.38      730.17     77.40 o 
   0  12   5      270.06      185.58     60.87 o 
 -10  13   5       75.92      212.45     67.09 o 
  -9  13   5     1382.64     1492.17    109.59 o 
  -8  13   5     7323.94     7743.43    247.82 o 
  -7  13   5     1239.36     1311.55     92.56 o 
  -6  13   5     1212.44     1269.80     85.64 o 
  -5  13   5     7228.60     7695.79    210.95 o 
  -4  13   5     1607.20     1634.70    104.43 o 
  -3  13   5       50.44       98.54     46.87 o 
   0   0   6    11900.50    14005.13    643.07 o 
   0   1   6    50789.89    54207.18    802.14 o 
  -1   2   6      172.08      204.56     16.93 o 
   0   2   6    43887.36    45044.09    718.72 o 
  -2   3   6    12392.17    12617.88    187.45 o 
  -1   3   6    12774.04    12890.43    195.27 o 
   0   3   6     3868.94     3995.55     80.30 o 
  -3   4   6      857.28      875.92     31.09 o 
  -2   4   6     3825.74     3803.07     70.84 o 
  -1   4   6      666.76      660.31     22.34 o 
   0   4   6    84413.50    82007.03   1217.90 o 
  -4   5   6     1403.06     1332.47     44.99 o 
  -3   5   6    60328.90    60686.89    837.89 o 
  -2   5   6    60491.26    60855.91    910.52 o 
  -1   5   6     1111.68     1097.85     36.18 o 
   0   5   6    11154.38    11853.64    183.49 o 
  -5   6   6     5079.83     5101.82    102.72 o 
  -4   6   6     1587.02     1657.77     47.03 o 
  -3   6   6    45033.14    43350.27    633.40 o 
  -2   6   6     2024.53     2161.23     50.03 o 
  -1   6   6     5429.77     5853.08    109.72 o 
   0   6   6    31865.14    30322.22    514.19 o 
  -6   7   6     1030.48     1096.84     40.81 o 
  -5   7   6      491.41      520.00     32.91 o 
  -4   7   6      478.63      585.05     31.05 o 
  -3   7   6      494.90      539.98     28.76 o 
  -2   7   6      492.03      562.02     28.17 o 
  -1   7   6     1100.25     1120.75     48.24 o 
   0   7   6    42517.17    41053.38    640.31 o 
  -7   8   6    34443.70    33225.86    552.16 o 
  -6   8   6    12170.29    11820.96    225.88 o 
  -5   8   6      422.95      475.93     33.26 o 
  -4   8   6    25830.74    25293.89    389.75 o 
  -3   8   6      486.74      530.64     34.47 o 
  -2   8   6    11859.64    11786.44    236.74 o 
  -1   8   6    33072.82    32281.53    549.13 o 
   0   8   6     4471.04     4564.93    123.24 o 
  -8   9   6    12763.49    12585.90    253.89 o 
  -7   9   6     3350.90     3393.35    112.12 o 
  -6   9   6      804.33      941.78     64.99 o 
  -5   9   6     7729.37     7727.94    161.76 o 
  -4   9   6     7691.04     7412.33    181.45 o 
  -3   9   6      704.32      644.57     50.99 o 
  -2   9   6     3463.03     3580.08    104.51 o 
  -1   9   6    11835.96    11314.53    247.76 o 
   0   9   6     3491.13     3652.53    113.27 o 
  -9  10   6     1033.44      892.29     67.39 o 
  -8  10   6     1671.54     1747.91     94.61 o 
  -7  10   6     8134.94     8262.46    186.83 o 
  -6  10   6     1814.84     1899.74     83.65 o 
  -5  10   6     3824.54     3819.74    120.04 o 
  -4  10   6     1676.90     1732.32     81.34 o 
  -3  10   6     7829.97     7815.19    197.70 o 
  -2  10   6     1755.54     1811.37     84.24 o 
  -1  10   6     1063.26      942.27     68.22 o 
   0  10   6     1510.66     1619.31     88.42 o 
 -10  11   6     5318.20     5634.50    179.03 o 
  -9  11   6     3049.94     2972.13    133.63 o 
  -8  11   6        1.58       -2.24     37.83 o 
  -7  11   6      286.30      334.57     50.83 o 
  -6  11   6     8941.48     8903.79    218.78 o 
  -5  11   6     8940.74     8894.47    220.12 o 
  -4  11   6      276.09      254.45     44.13 o 
  -3  11   6       29.48       21.52     33.78 o 
  -2  11   6     3182.20     3108.82    119.73 o 
  -1  11   6     5101.98     5295.80    163.81 o 
   0  11   6        8.67       41.81     42.31 o 
 -11  12   6      281.48      243.41     60.88 o 
 -10  12   6     2991.38     2870.80    157.70 o 
  -9  12   6     2105.21     2208.13    122.51 o 
  -8  12   6     4339.73     4868.59    177.55 o 
  -7  12   6      124.90      100.83     48.90 o 
  -6  12   6       76.30       26.89     37.19 o 
  -5  12   6      123.28      143.47     42.97 o 
  -4  12   6     4475.96     4605.10    148.92 o 
  -3  12   6     2170.29     2277.13    115.68 o 
  -2  12   6     2876.74     2818.28    121.30 o 
  -1  12   6      264.67      176.00     51.88 o 
   0  12   6     1110.67     1175.56    112.64 o 
 -10  13   6     1158.63     1024.85    105.56 o 
  -9  13   6     1405.20     1579.38    122.92 o 
  -8  13   6      102.07      165.98     56.22 o 
  -7  13   6     2440.16     2513.70    122.55 o 
  -6  13   6     2503.34     2423.54    112.34 o 
  -5  13   6       98.17       33.02     41.81 o 
  -4  13   6     1390.73     1403.44     99.59 o 
  -3  13   6     1087.13     1189.67     87.79 o 
   0   1   7     8075.42     9198.17    148.20 o 
  -1   2   7    83845.18    84300.23   1336.99 o 
   0   2   7    38226.90    38037.41    571.93 o 
  -2   3   7    19867.24    20738.88    323.73 o 
  -1   3   7    23022.05    23175.63    326.31 o 
   0   3   7    31754.90    32415.37    546.21 o 
  -3   4   7     1255.06     1257.76     39.07 o 
  -2   4   7       18.14       65.38     13.82 o 
  -1   4   7     1363.76     1247.78     43.27 o 
   0   4   7        5.68       63.00     12.64 o 
  -4   5   7    22679.50    22588.90    352.65 o 
  -3   5   7    18916.71    19573.53    288.18 o 
  -2   5   7    19244.92    19777.51    285.28 o 
  -1   5   7    23165.09    23433.36    343.85 o 
   0   5   7    50519.15    49386.56    687.94 o 
  -5   6   7     8840.97     8947.03    146.56 o 
  -4   6   7    22768.09    23301.28    334.49 o 
  -3   6   7    10929.19    10561.92    175.05 o 
  -2   6   7    22266.64    22188.51    343.45 o 
  -1   6   7     7483.05     7529.37    139.10 o 
   0   6   7     8365.37     8489.04    150.13 o 
  -6   7   7    26004.81    24942.82    379.53 o 
  -5   7   7     1580.46     1536.21     52.08 o 
  -4   7   7     3131.94     3146.35     73.36 o 
  -3   7   7     3383.41     3384.11     73.99 o 
  -2   7   7     2037.82     1790.01     55.05 o 
  -1   7   7    25164.16    23951.92    439.29 o 
   0   7   7     2412.12     2412.11     70.19 o 
  -7   8   7     1969.23     1729.32     68.00 o 
  -6   8   7     7028.56     6907.19    144.56 o 
  -5   8   7    12276.94    12317.51    216.10 o 
  -4   8   7     2163.63     2302.42     67.32 o 
  -3   8   7    12338.50    11716.75    238.47 o 
  -2   8   7     7899.76     7744.33    165.38 o 
  -1   8   7     2267.84     2092.34     71.79 o 
   0   8   7     3677.76     3434.56    104.54 o 
  -8   9   7     2881.63     2903.77     96.01 o 
  -7   9   7    22653.55    22200.90    410.34 o 
  -6   9   7     9746.39     9514.27    188.65 o 
  -5   9   7     5961.00     5938.91    158.05 o 
  -4   9   7     6825.73     6489.60    160.67 o 
  -3   9   7     8983.91     8346.71    206.70 o 
  -2   9   7    22072.31    21577.10    460.23 o 
  -1   9   7     2248.42     2347.02     93.35 o 
   0   9   7      606.82      691.86     54.27 o 
  -9  10   7    11265.48    11711.21    270.57 o 
  -8  10   7     5559.30     5674.48    159.71 o 
  -7  10   7      966.47     1002.11     60.87 o 
  -6  10   7      224.95      201.61     54.19 o 
  -5  10   7     1270.96     1393.48     73.66 o 
  -4  10   7      113.47      114.92     33.93 o 
  -3  10   7     1279.82     1244.51     72.21 o 
  -2  10   7     5743.49     5936.43    176.75 o 
  -1  10   7    11545.74    11796.09    274.02 o 
   0  10   7     4100.47     4274.23    140.46 o 
 -10  11   7     2795.09     2814.29    137.70 o 
  -9  11   7     4220.20     4358.86    149.55 o 
  -8  11   7      840.61      933.24     83.27 o 
  -7  11   7       35.74       69.56     37.73 o 
  -6  11   7     1972.52     1992.22    110.48 o 
  -5  11   7     1757.35     1604.22     85.47 o 
  -4  11   7       36.13       39.89     34.82 o 
  -3  11   7      864.86      838.09     67.20 o 
  -2  11   7     3871.66     4016.44    147.57 o 
  -1  11   7     3137.73     2984.51    121.70 o 
   0  11   7       29.60      145.46     48.15 o 
 -11  12   7      266.12      266.64     69.62 o 
 -10  12   7      404.22      419.28     76.86 o 
  -9  12   7       66.38       36.46     43.18 o 
  -8  12   7     1296.23     1386.51    101.88 o 
  -7  12   7     3013.21     3168.40    146.51 o 
  -6  12   7     8049.34     8164.90    214.39 o 
  -5  12   7     3321.51     3580.78    128.34 o 
  -4  12   7     1566.54     1675.74     91.35 o 
  -3  12   7       46.54       27.60     40.92 o 
  -2  12   7      442.23      322.41     54.17 o 
  -1  12   7      202.17      148.25     47.85 o 
 -10  13   7      507.97      354.78     67.32 o 
  -9  13   7     2817.07     3118.94    149.83 o 
  -8  13   7     5841.64     6319.87    217.30 o 
  -7  13   7      704.59      703.32     81.55 o 
  -6  13   7      625.23      557.88     64.59 o 
  -5  13   7     5845.20     6249.95    195.25 o 
  -4  13   7     2608.40     2604.88    129.87 o 
  -3  13   7      532.01      442.02     75.63 o 
   0   1   8     1461.89     1582.49     39.51 o 
  -1   2   8     2457.97     2757.57     59.47 o 
   0   2   8    71802.39    71931.62   1066.49 o 
  -2   3   8    23170.57    23908.25    358.79 o 
  -1   3   8    23950.05    24718.22    359.17 o 
   0   3   8    30929.83    32815.24    555.56 o 
  -3   4   8    26619.58    26250.66    378.65 o 
  -2   4   8     8589.32     9305.38    151.24 o 
  -1   4   8    27650.35    26928.88    432.76 o 
   0   4   8    49136.61    49677.56    715.38 o 
  -4   5   8    27810.95    27744.69    398.19 o 
  -3   5   8    14043.69    14065.30    211.38 o 
  -2   5   8    13574.40    13614.26    242.96 o 
  -1   5   8    27994.81    27486.37    426.63 o 
   0   5   8     5379.48     5758.04    102.36 o 
  -5   6   8     9567.21     9421.21    159.73 o 
  -4   6   8      255.72      376.60     26.84 o 
  -3   6   8    20101.19    20355.33    329.12 o 
  -2   6   8      455.17      614.02     26.62 o 
  -1   6   8     8973.77     8857.21    170.71 o 
   0   6   8    13926.23    13593.65    246.48 o 
  -6   7   8      322.61      344.21     31.98 o 
  -5   7   8     1341.57     1330.06     49.31 o 
  -4   7   8    19210.78    18311.09    306.37 o 
  -3   7   8    19395.15    18780.07    306.41 o 
  -2   7   8     1848.85     1771.56     61.86 o 
  -1   7   8      467.41      460.53     39.74 o 
   0   7   8      629.73      667.53     39.82 o 
  -7   8   8     1600.17     1591.54     59.67 o 
  -6   8   8     7376.73     7261.92    141.10 o 
  -5   8   8     2999.49     2922.83     78.15 o 
  -4   8   8    16887.17    16782.78    318.07 o 
  -3   8   8     3006.90     2797.75     86.49 o 
  -2   8   8     7492.15     7289.63    164.57 o 
  -1   8   8     1259.38     1195.81     57.95 o 
   0   8   8      391.41      372.61     40.98 o 
  -8   9   8     2834.66     2701.02     95.08 o 
  -7   9   8      164.15      255.73     35.96 o 
  -6   9   8     9220.20     9469.99    201.60 o 
  -5   9   8     6937.88     6854.46    170.35 o 
  -4   9   8     6478.65     6507.99    167.36 o 
  -3   9   8     8870.33     8833.83    198.16 o 
  -2   9   8      132.91      150.85     31.98 o 
  -1   9   8     2589.31     2532.76     93.14 o 
   0   9   8     2137.30     1790.29     80.54 o 
  -9  10   8      654.53      688.08     59.64 o 
  -8  10   8     6534.83     6548.00    189.18 o 
  -7  10   8     2705.71     2775.66    103.83 o 
  -6  10   8     1560.49     1656.23     82.47 o 
  -5  10   8      501.58      364.81     70.23 o 
  -4  10   8     1075.60     1097.11     70.01 o 
  -3  10   8     2728.54     2664.09    102.80 o 
  -2  10   8     6896.67     6957.38    196.52 o 
  -1  10   8      403.40      374.64     50.21 o 
   0  10   8    11699.93    11652.88    276.73 o 
 -10  11   8     4017.14     4226.71    164.61 o 
  -9  11   8     3339.12     3461.04    147.79 o 
  -8  11   8     5152.99     5223.13    181.45 o 
  -7  11   8     5210.49     5514.96    158.78 o 
  -6  11   8     3287.13     3632.54    132.81 o 
  -5  11   8     3237.37     3341.30    120.88 o 
  -4  11   8     5230.99     5368.80    158.74 o 
  -3  11   8     5150.69     5035.88    158.92 o 
  -2  11   8     3355.03     3411.28    128.06 o 
  -1  11   8     3849.55     4163.15    143.64 o 
   0  11   8     5449.54     5861.23    224.72 o 
 -11  12   8     1381.35     1281.51    116.95 o 
 -10  12   8      180.52      141.89     52.77 o 
  -9  12   8     1128.91      948.80     88.16 o 
  -8  12   8     3922.01     4323.57    168.24 o 
  -7  12   8     8422.30     8740.90    262.71 o 
  -6  12   8      453.42      394.02     54.22 o 
  -5  12   8     8504.37     8604.02    223.94 o 
  -4  12   8     3965.01     4216.89    143.55 o 
  -3  12   8      968.85      982.37     76.52 o 
  -2  12   8      154.70      147.65     47.01 o 
  -1  12   8     1654.95     1570.15     97.69 o 
 -10  13   8     1819.93     1859.46    121.12 o 
  -9  13   8     1986.14     2033.21    126.41 o 
  -8  13   8      474.53      411.72     68.84 o 
  -7  13   8      293.04      279.11     55.22 o 
  -6  13   8      189.21      269.69     54.19 o 
  -5  13   8      289.62      280.04     52.90 o 
  -4  13   8     2004.45     2127.24    118.96 o 
  -3  13   8     1675.67     1781.97    105.69 o 
   0   1   9    12252.95    13534.66    215.73 o 
  -1   2   9     5798.85     6221.16    105.06 o 
   0   2   9        5.03       42.30     15.76 o 
  -2   3   9    26766.95    28027.04    408.20 o 
  -1   3   9    25519.26    26845.28    418.72 o 
   0   3   9    37288.48    37863.46    604.84 o 
  -3   4   9    44193.48    44576.64    656.42 o 
  -2   4   9    29586.86    29806.86    422.82 o 
  -1   4   9    46365.89    46047.20    719.40 o 
   0   4   9       89.93      193.54     21.54 o 
  -4   5   9    17344.83    16927.39    257.87 o 
  -3   5   9    38667.73    37910.30    532.25 o 
  -2   5   9    41409.93    41098.30    603.39 o 
  -1   5   9    15642.13    15260.16    260.24 o 
   0   5   9     1573.92     1644.55     55.47 o 
  -5   6   9      564.84      520.75     30.89 o 
  -4   6   9    13629.62    13363.94    203.23 o 
  -3   6   9    15504.37    15501.30    258.71 o 
  -2   6   9    12512.12    12222.20    228.42 o 
  -1   6   9      701.49      685.60     35.51 o 
   0   6   9     6426.47     6233.59    126.68 o 
  -6   7   9     1077.20     1135.37     49.39 o 
  -5   7   9      536.13      527.46     33.55 o 
  -4   7   9     6888.92     6606.82    135.03 o 
  -3   7   9     7738.18     7396.12    155.13 o 
  -2   7   9      425.82      405.10     34.41 o 
  -1   7   9      991.55      996.59     53.87 o 
   0   7   9     9739.81     9285.70    179.12 o 
  -7   8   9     2103.00     2015.80     68.98 o 
  -6   8   9     2972.16     3037.06     80.04 o 
  -5   8   9     7101.39     6838.29    151.97 o 
  -4   8   9     3779.75     3570.80    100.17 o 
  -3   8   9     7902.54     7802.35    166.42 o 
  -2   8   9     3278.17     3233.75     94.55 o 
  -1   8   9     2097.38     2044.31     73.25 o 
   0   8   9        8.54       45.24     25.68 o 
  -8   9   9     1298.46     1272.84     68.65 o 
  -7   9   9     2775.38     2699.86     96.63 o 
  -6   9   9     5483.46     5328.09    147.59 o 
  -5   9   9    17366.05    17595.46    353.89 o 
  -4   9   9    16867.60    16657.50    328.25 o 
  -3   9   9     5487.83     5494.28    139.01 o 
  -2   9   9     2611.18     2395.38     87.59 o 
  -1   9   9     1330.26     1196.81     76.53 o 
   0   9   9      153.07      170.90     36.66 o 
  -9  10   9     2296.76     2337.80    101.41 o 
  -8  10   9     2086.46     2023.92    108.74 o 
  -7  10   9      829.94      958.81     66.19 o 
  -6  10   9    14007.18    14195.40    300.18 o 
  -5  10   9    23157.12    22598.48    488.18 o 
  -4  10   9    13177.15    12957.40    297.04 o 
  -3  10   9      763.03      749.90     60.76 o 
  -2  10   9     2067.50     2005.58    100.51 o 
  -1  10   9     2139.45     2125.14    100.28 o 
   0  10   9     1973.36     1937.09     96.67 o 
 -10  11   9     3164.86     3116.78    168.53 o 
  -9  11   9     5059.46     5051.44    182.92 o 
  -8  11   9     2127.80     1983.38    115.07 o 
  -7  11   9     6010.87     6276.70    175.76 o 
  -6  11   9     7446.28     7675.87    215.93 o 
  -5  11   9     8029.11     7793.34    202.31 o 
  -4  11   9     6263.04     6426.29    178.45 o 
  -3  11   9     2690.14     2568.41    114.98 o 
  -2  11   9     5379.88     5334.03    161.37 o 
  -1  11   9     3027.99     2997.15    123.83 o 
   0  11   9     1313.54     1441.82     99.51 o 
 -11  12   9     3180.16     3506.55    180.65 o 
 -10  12   9     5125.04     5442.78    196.83 o 
  -9  12   9     4548.31     4901.95    196.18 o 
  -8  12   9      362.54      443.84     67.02 o 
  -7  12   9      699.04      750.42     79.96 o 
  -6  12   9     1395.71     1605.11     91.43 o 
  -5  12   9      662.98      667.46     64.92 o 
  -4  12   9      329.00      362.96     53.56 o 
  -3  12   9     4553.60     4814.51    158.05 o 
  -2  12   9     4869.99     5265.54    169.13 o 
  -1  12   9     3509.95     3565.79    152.46 o 
 -10  13   9     4697.49     5223.18    195.75 o 
  -9  13   9     2216.39     2057.17    140.12 o 
  -8  13   9      269.39      232.05     59.69 o 
  -7  13   9      529.47      404.87     63.19 o 
  -6  13   9      456.77      406.52     59.25 o 
  -5  13   9      213.68      147.41     46.98 o 
  -4  13   9     2240.02     2178.63    119.92 o 
  -3  13   9     4580.44     4534.35    194.78 o 
   0   1  10    21033.09    22604.65    351.27 o 
  -1   2  10    10103.58    10342.12    164.55 o 
   0   2  10      352.53      424.82     28.33 o 
  -2   3  10    21205.92    22213.21    354.05 o 
  -1   3  10    23760.05    24525.18    337.97 o 
   0   3  10    68775.83    70939.09   1058.94 o 
  -3   4  10    22425.46    22882.67    337.94 o 
  -2   4  10    70020.46    70074.77    963.98 o 
  -1   4  10    23760.35    23920.42    369.46 o 
   0   4  10    15904.46    14411.79    239.52 o 
  -4   5  10     3446.40     3452.71     70.20 o 
  -3   5  10       43.90      115.43     14.99 o 
  -2   5  10       34.64      134.97     21.42 o 
  -1   5  10     2780.52     2702.52     74.86 o 
   0   5  10    32474.06    32020.98    479.70 o 
  -5   6  10     8404.61     8249.51    149.61 o 
  -4   6  10    28743.05    28761.71    412.20 o 
  -3   6  10     3002.95     2924.11     68.44 o 
  -2   6  10    27765.03    27719.22    497.63 o 
  -1   6  10     7347.44     7214.06    153.12 o 
   0   6  10      291.77      273.23     27.41 o 
  -6   7  10     1041.23     1033.42     48.46 o 
  -5   7  10     8997.56     8744.24    162.28 o 
  -4   7  10     6534.81     6078.05    141.05 o 
  -3   7  10     6454.18     6201.27    141.75 o 
  -2   7  10     9386.21     9302.68    190.13 o 
  -1   7  10     1129.53     1082.35     54.47 o 
   0   7  10      224.10      232.04     30.70 o 
  -7   8  10     2683.84     2603.04     79.88 o 
  -6   8  10     1057.59     1061.51     52.26 o 
  -5   8  10    15576.61    14964.89    295.68 o 
  -4   8  10    12003.52    12275.53    247.11 o 
  -3   8  10    15744.57    15514.81    313.95 o 
  -2   8  10     1403.75     1359.63     62.82 o 
  -1   8  10     2628.05     2619.01     84.01 o 
   0   8  10      269.32      246.36     34.18 o 
  -8   9  10     3201.51     3277.38    112.47 o 
  -7   9  10     6512.60     6395.98    168.78 o 
  -6   9  10      858.21      831.82     59.31 o 
  -5   9  10     1795.78     1784.02     79.65 o 
  -4   9  10     1330.30     1420.37     82.82 o 
  -3   9  10      697.56      841.20     55.69 o 
  -2   9  10     6454.28     6411.70    157.20 o 
  -1   9  10     2937.04     2922.11    103.13 o 
   0   9  10     4497.83     4483.71    131.31 o 
  -9  10  10     7050.70     6897.21    202.10 o 
  -8  10  10      351.74      306.44     56.17 o 
  -7  10  10     9180.53     9252.94    242.11 o 
  -6  10  10    10966.37    10540.05    245.28 o 
  -5  10  10     1158.20     1316.89     81.70 o 
  -4  10  10    10536.79    10272.74    261.57 o 
  -3  10  10     9354.55     9458.86    226.61 o 
  -2  10  10      417.11      437.37     51.87 o 
  -1  10  10     7066.31     7012.90    190.85 o 
   0  10  10      692.01      808.63     67.45 o 
 -10  11  10     1208.32     1156.18     94.38 o 
  -9  11  10      254.41      206.50     52.38 o 
  -8  11  10     7617.13     7866.74    240.77 o 
  -7  11  10     8723.55     8776.96    222.67 o 
  -6  11  10      991.37      942.20     87.84 o 
  -5  11  10      898.06      891.21     74.05 o 
  -4  11  10     9112.88     9082.29    271.04 o 
  -3  11  10     7822.28     7875.02    224.31 o 
  -2  11  10      209.12      160.41     43.77 o 
  -1  11  10     1214.64      986.88     77.68 o 
   0  11  10     5071.62     5308.59    197.08 o 
 -11  12  10     4157.94     4178.25    198.25 o 
 -10  12  10     1048.58     1095.83     95.86 o 
  -9  12  10     3162.75     3126.49    147.13 o 
  -8  12  10     4258.88     4651.00    176.11 o 
  -7  12  10      214.45      261.16     52.75 o 
  -6  12  10     4137.99     4551.91    160.97 o 
  -5  12  10      397.72      332.74     52.40 o 
  -4  12  10     4414.46     4454.78    161.34 o 
  -3  12  10     2866.20     2862.05    124.50 o 
  -2  12  10      970.57      961.89     81.46 o 
  -1  12  10     4296.20     4445.52    170.49 o 
  -9  13  10      479.23      551.51     84.78 o 
  -8  13  10     3125.30     3232.86    154.59 o 
  -7  13  10     1086.00     1142.44     90.11 o 
  -6  13  10      985.73     1091.73     91.36 o 
  -5  13  10     3057.10     2970.17    128.60 o 
  -4  13  10      473.29      449.73     67.00 o 
   0   1  11    26413.67    26772.66    394.36 o 
  -1   2  11     2086.86     2197.31     50.18 o 
   0   2  11     9161.42     9147.36    149.83 o 
  -2   3  11    41065.18    40899.68    610.33 o 
  -1   3  11    42683.33    43481.54    594.13 o 
   0   3  11     4452.81     4621.68     86.13 o 
  -3   4  11     2136.34     2050.75     50.13 o 
  -2   4  11    16068.06    16143.28    241.78 o 
  -1   4  11     2200.47     2113.82     53.39 o 
   0   4  11      999.86      997.97     39.74 o 
  -4   5  11     9768.30     9854.39    166.51 o 
  -3   5  11     6859.03     6921.34    116.34 o 
  -2   5  11     6395.48     6413.33    121.13 o 
  -1   5  11    11004.84    11083.64    195.41 o 
   0   5  11     2263.18     2144.87     58.82 o 
  -5   6  11    26093.95    25498.85    403.76 o 
  -4   6  11     2938.25     2983.66     76.22 o 
  -3   6  11      535.78      524.80     35.83 o 
  -2   6  11     2889.49     2925.55     88.75 o 
  -1   6  11    25727.73    24580.13    423.41 o 
   0   6  11    16443.06    15707.41    270.27 o 
  -6   7  11     1621.61     1578.96     68.22 o 
  -5   7  11    26505.30    25488.43    414.47 o 
  -4   7  11     2778.16     2809.21     81.23 o 
  -3   7  11     2816.99     2738.25     84.25 o 
  -2   7  11    26696.52    25431.21    458.99 o 
  -1   7  11     1217.93     1161.68     58.19 o 
   0   7  11     1592.62     1590.35     65.59 o 
  -7   8  11     5090.37     5061.97    118.78 o 
  -6   8  11    11474.03    11153.48    253.18 o 
  -5   8  11     3602.27     3801.49    108.51 o 
  -4   8  11      711.15      769.61     49.72 o 
  -3   8  11     4124.22     4044.06    117.63 o 
  -2   8  11    12830.69    12180.25    273.24 o 
  -1   8  11     5207.73     4969.85    124.03 o 
   0   8  11       51.92      141.62     30.98 o 
  -8   9  11    11226.99    10829.38    265.83 o 
  -7   9  11     2273.96     2299.02     94.39 o 
  -6   9  11     9942.60     9915.85    230.44 o 
  -5   9  11     5783.10     5538.04    142.62 o 
  -4   9  11     5968.97     5771.65    153.64 o 
  -3   9  11     9804.77     9754.87    227.79 o 
  -2   9  11     2088.59     2134.89     84.19 o 
  -1   9  11    10555.12    10404.78    232.99 o 
   0   9  11    14348.66    15187.86    332.08 o 
  -9  10  11     1473.23     1286.73     87.13 o 
  -8  10  11     4738.61     4818.74    173.17 o 
  -7  10  11     8470.59     8285.48    223.57 o 
  -6  10  11     5103.71     5071.56    148.93 o 
  -5  10  11     1983.05     1986.69     98.95 o 
  -4  10  11     5054.72     5003.80    158.66 o 
  -3  10  11     8525.61     8307.11    208.60 o 
  -2  10  11     5138.88     5173.17    154.13 o 
  -1  10  11     1481.13     1590.94     82.50 o 
   0  10  11     1591.03     1516.62     94.35 o 
 -10  11  11     1369.89     1425.06    109.99 o 
  -9  11  11     2351.86     2420.18    126.07 o 
  -8  11  11     1152.53     1362.89     98.44 o 
  -7  11  11      277.86      267.84     46.26 o 
  -6  11  11     2257.85     2233.23    109.31 o 
  -5  11  11     2252.10     2150.49    107.57 o 
  -4  11  11      309.29      279.64     46.65 o 
  -3  11  11     1213.02     1328.21     90.52 o 
  -2  11  11     2100.73     2209.61    106.69 o 
  -1  11  11     1519.32     1607.43    101.70 o 
   0  11  11      167.24      101.26     51.19 o 
 -11  12  11      637.75      523.40    109.05 o 
 -10  12  11      961.62     1084.52     96.52 o 
  -9  12  11      274.69      202.80     59.89 o 
  -8  12  11     2108.00     1972.97    132.87 o 
  -7  12  11     2238.80     2292.04    117.07 o 
  -6  12  11      568.12      644.25     70.23 o 
  -5  12  11     2508.83     2466.20    111.21 o 
  -4  12  11     2201.53     2233.94    115.72 o 
  -3  12  11      269.37      286.47     52.76 o 
  -2  12  11      907.06      927.73     79.87 o 
  -1  12  11      609.68      552.12     78.86 o 
  -9  13  11     2185.13     2227.03    180.73 o 
  -8  13  11      842.77      974.74    105.32 o 
  -7  13  11     4172.31     4637.60    186.78 o 
  -6  13  11     4242.93     4599.26    159.06 o 
  -5  13  11      897.95      843.83     82.78 o 
  -4  13  11     2023.42     2144.37    122.62 o 
   0   0  12    86032.95    87979.68   3343.56 o 
   0   1  12    12083.52    12192.96    275.46 o 
  -1   2  12    13626.24    13980.47    261.17 o 
   0   2  12     1363.17     1508.36     44.29 o 
  -2   3  12       65.62       53.03     13.77 o 
  -1   3  12       74.87       93.99     12.91 o 
   0   3  12    15727.54    16846.74    263.26 o 
  -3   4  12    27272.16    27760.72    439.83 o 
  -2   4  12    18638.75    19075.71    282.79 o 
  -1   4  12    27211.24    27199.45    412.61 o 
   0   4  12     1412.07     1385.96     48.10 o 
  -4   5  12    13012.34    13186.06    217.22 o 
  -3   5  12     4172.65     4232.07     84.95 o 
  -2   5  12     4837.98     4920.25    105.13 o 
  -1   5  12    13242.91    13469.03    241.84 o 
   0   5  12     3042.41     3066.09     73.40 o 
  -5   6  12      732.84      725.95     39.24 o 
  -4   6  12     8759.48     8660.43    165.01 o 
  -3   6  12      792.92      925.32     46.32 o 
  -2   6  12     9375.06     9578.92    191.54 o 
  -1   6  12      875.52      951.45     46.01 o 
   0   6  12     2150.18     1897.41     63.45 o 
  -6   7  12    26634.74    25714.48    426.90 o 
  -5   7  12     3234.59     3174.73     90.96 o 
  -4   7  12     9742.94     9513.18    190.66 o 
  -3   7  12    10056.34     9645.76    202.15 o 
  -2   7  12     3424.16     3348.62    116.61 o 
  -1   7  12    27492.98    26481.56    447.03 o 
   0   7  12    19763.43    19462.95    350.43 o 
  -7   8  12    13818.89    13462.91    256.49 o 
  -6   8  12     3448.46     3437.07    105.44 o 
  -5   8  12     1757.98     1678.57     73.00 o 
  -4   8  12      673.16      660.54     47.24 o 
  -3   8  12     1784.83     1633.03     75.47 o 
  -2   8  12     3711.59     3902.79    109.13 o 
  -1   8  12    13360.57    12961.85    271.94 o 
   0   8  12    51765.76    50077.24    824.79 o 
  -8   9  12     5177.05     5073.10    147.16 o 
  -7   9  12     4047.49     4305.13    131.77 o 
  -6   9  12      111.34      159.65     41.79 o 
  -5   9  12     3939.20     3695.20    118.55 o 
  -4   9  12     4275.60     4120.65    169.58 o 
  -3   9  12      122.18      163.57     35.37 o 
  -2   9  12     4097.57     4065.73    119.01 o 
  -1   9  12     5018.01     4811.33    137.64 o 
   0   9  12     3890.78     3572.90    124.43 o 
  -9  10  12       24.81       12.17     37.23 o 
  -8  10  12       22.19        3.45     37.45 o 
  -7  10  12     1430.03     1480.24     87.33 o 
  -6  10  12     4617.66     4564.65    151.80 o 
  -5  10  12     6514.58     6064.99    181.05 o 
  -4  10  12     5126.02     5107.72    159.24 o 
  -3  10  12     1455.95     1320.32     77.94 o 
  -2  10  12       25.70       59.11     35.29 o 
  -1  10  12       25.54       -2.74     30.63 o 
   0  10  12     1196.10     1058.00     83.48 o 
 -10  11  12        6.85        8.74     40.96 o 
  -9  11  12      204.48      170.62     51.65 o 
  -8  11  12     2237.15     2416.47    126.82 o 
  -7  11  12     4402.98     4149.21    152.71 o 
  -6  11  12       61.64       76.31     41.32 o 
  -5  11  12      162.70      232.96     49.24 o 
  -4  11  12     4467.23     4231.40    139.35 o 
  -3  11  12     2288.22     2435.49    117.57 o 
  -2  11  12      230.05      236.62     48.68 o 
  -1  11  12       25.36       31.25     41.68 o 
   0  11  12     3773.29     3772.13    170.01 o 
 -10  12  12     1789.28     1904.14    124.58 o 
  -9  12  12     2102.76     2216.10    129.66 o 
  -8  12  12      104.69       38.52     49.14 o 
  -7  12  12      542.74      661.98     72.13 o 
  -6  12  12       60.37       90.40     44.66 o 
  -5  12  12      469.01      608.62     63.81 o 
  -4  12  12       57.23       73.59     44.18 o 
  -3  12  12     2185.57     2327.68    114.45 o 
  -2  12  12     1900.71     1924.43    115.56 o 
  -8  13  12      498.17      540.31     85.34 o 
  -7  13  12     1326.16     1367.69     99.81 o 
  -6  13  12     1303.14     1187.92     89.21 o 
  -5  13  12      517.93      410.77     67.34 o 
   0   1  13    40124.79    42537.06    616.41 o 
  -1   2  13      352.79      369.21     26.63 o 
   0   2  13    15876.68    16937.64    310.99 o 
  -2   3  13    42766.40    43889.98    571.15 o 
  -1   3  13    39731.62    40430.47    616.12 o 
   0   3  13     9911.13    10460.55    175.16 o 
  -3   4  13     3354.89     3199.22     72.83 o 
  -2   4  13    10659.55    11368.67    180.06 o 
  -1   4  13     3338.18     3297.75     78.81 o 
   0   4  13      955.11      929.12     40.53 o 
  -4   5  13    10611.65    11038.85    179.96 o 
  -3   5  13     3236.53     3132.21     89.53 o 
  -2   5  13     3660.52     3649.27     79.94 o 
  -1   5  13     9338.24     9721.97    195.99 o 
   0   5  13     2319.89     2110.27     63.57 o 
  -5   6  13    24312.09    23401.02    389.05 o 
  -4   6  13      564.71      638.80     46.93 o 
  -3   6  13     7275.16     6888.27    145.70 o 
  -2   6  13      893.08      897.38     46.07 o 
  -1   6  13    25516.30    24593.76    435.18 o 
   0   6  13    12305.29    12047.96    219.04 o 
  -6   7  13     1259.45     1173.33     60.70 o 
  -5   7  13    25813.44    24889.27    429.97 o 
  -4   7  13      925.86      980.35     51.98 o 
  -3   7  13     1042.91     1164.82     58.10 o 
  -2   7  13    25894.33    25036.38    533.38 o 
  -1   7  13     1062.02      983.03     50.30 o 
   0   7  13     1261.48     1184.12     59.72 o 
  -7   8  13     6892.92     7054.29    167.39 o 
  -6   8  13    15929.28    15758.47    302.83 o 
  -5   8  13     3139.54     3086.58     94.28 o 
  -4   8  13      348.62      342.37     38.87 o 
  -3   8  13     2609.67     2480.46    119.20 o 
  -2   8  13    14804.37    14494.67    317.34 o 
  -1   8  13     6871.61     6739.17    167.52 o 
   0   8  13      202.87      206.04     35.48 o 
  -8   9  13     9783.97     9413.38    231.08 o 
  -7   9  13     1466.00     1442.07     74.12 o 
  -6   9  13     7836.64     7699.22    185.81 o 
  -5   9  13     7031.78     6970.42    165.46 o 
  -4   9  13     6569.72     6346.62    172.07 o 
  -3   9  13     8482.81     8375.93    200.44 o 
  -2   9  13     1659.76     1659.64     76.96 o 
  -1   9  13    10037.38     9786.27    221.37 o 
   0   9  13    14353.68    13904.48    336.11 o 
  -9  10  13     1807.65     1751.15    101.47 o 
  -8  10  13     5855.87     5540.26    160.94 o 
  -7  10  13     7472.44     7341.88    207.43 o 
  -6  10  13     2454.67     2468.46    104.06 o 
  -5  10  13     1693.62     1581.90     91.18 o 
  -4  10  13     2559.54     2704.10    115.42 o 
  -3  10  13     7640.53     7260.64    192.60 o 
  -2  10  13     5353.53     5184.48    148.78 o 
  -1  10  13     1806.62     1844.96     94.39 o 
   0  10  13      681.13      678.75     72.12 o 
 -10  11  13     1245.44     1430.13     97.19 o 
  -9  11  13     1516.66     1612.10    111.27 o 
  -8  11  13      462.42      524.75     69.14 o 
  -7  11  13      163.06      131.43     44.02 o 
  -6  11  13     2094.39     2233.54    112.99 o 
  -5  11  13     2411.59     2615.26    126.93 o 
  -4  11  13      137.35      133.62     40.27 o 
  -3  11  13      543.12      526.97     63.64 o 
  -2  11  13     1811.13     2107.26    104.94 o 
  -1  11  13     1095.64     1019.83     93.88 o 
   0  11  13       66.79      148.30     55.99 o 
 -10  12  13      853.45      758.86     86.82 o 
  -9  12  13      531.38      664.99     82.20 o 
  -8  12  13     1771.36     1651.69    125.60 o 
  -7  12  13     2184.41     2096.13    114.90 o 
  -6  12  13     1132.84     1085.78     87.92 o 
  -5  12  13     2129.24     2145.30    106.90 o 
  -4  12  13     1590.25     1522.92    102.46 o 
  -3  12  13      499.83      383.94     59.43 o 
  -2  12  13      806.82      794.38     81.96 o 
   0   1  14    11599.12    12237.01    198.05 o 
  -1   2  14    29594.03    33147.45    588.09 o 
   0   2  14     1451.51     1585.14     45.74 o 
  -2   3  14     9118.82     9394.38    147.86 o 
  -1   3  14     9433.52     9977.68    173.41 o 
   0   3  14    36418.82    37336.75    552.65 o 
  -3   4  14    11314.21    11374.09    187.79 o 
  -2   4  14    27661.62    28614.64    432.74 o 
  -1   4  14    10630.15    10575.54    201.56 o 
   0   4  14    24981.40    25648.94    410.50 o 
  -4   5  14     2304.92     2152.73     60.46 o 
  -3   5  14      735.62      755.64     39.81 o 
  -2   5  14      554.45      596.16     34.29 o 
  -1   5  14     2465.37     2274.08     69.62 o 
   0   5  14    20688.65    20616.38    358.83 o 
  -5   6  14     5208.71     5170.26    119.43 o 
  -4   6  14    17318.90    16920.56    323.20 o 
  -3   6  14     1307.82     1247.27     54.89 o 
  -2   6  14    17654.58    17197.13    306.57 o 
  -1   6  14     5314.64     5108.58    127.18 o 
   0   6  14       22.34       65.76     22.74 o 
  -6   7  14     1887.21     1919.64     83.50 o 
  -5   7  14    11465.75    10874.30    215.97 o 
  -4   7  14     4626.06     4520.68    113.39 o 
  -3   7  14     4512.88     4552.63    119.60 o 
  -2   7  14    11374.40    10906.00    254.84 o 
  -1   7  14     1987.52     1946.69     68.91 o 
   0   7  14      495.76      451.15     43.88 o 
  -7   8  14     1648.37     1662.89     76.49 o 
  -6   8  14     1520.83     1454.84     70.27 o 
  -5   8  14    15055.21    14969.73    294.86 o 
  -4   8  14     7569.70     7123.30    168.07 o 
  -3   8  14    14394.20    14521.29    312.81 o 
  -2   8  14     1326.65     1384.59     89.42 o 
  -1   8  14     1613.29     1524.35     75.11 o 
   0   8  14       12.68        4.05     29.40 o 
  -8   9  14     2686.76     2589.00    106.76 o 
  -7   9  14     6688.22     6304.21    161.59 o 
  -6   9  14     1875.97     1881.21     82.86 o 
  -5   9  14      623.42      649.89     52.23 o 
  -4   9  14      611.12      592.71     53.55 o 
  -3   9  14     1973.66     2030.26     91.48 o 
  -2   9  14     6729.28     6542.62    175.77 o 
  -1   9  14     2957.43     2854.55    121.69 o 
   0   9  14     2948.75     2928.58    146.99 o 
  -9  10  14     4871.40     4518.27    160.50 o 
  -8  10  14      540.21      568.85     57.99 o 
  -7  10  14     4086.43     3835.99    140.90 o 
  -6  10  14     7603.45     7574.17    200.42 o 
  -5  10  14     2310.14     2340.25    117.60 o 
  -4  10  14     8177.42     7942.66    217.66 o 
  -3  10  14     3998.03     4056.00    123.84 o 
  -2  10  14      403.75      294.04     43.67 o 
  -1  10  14     4877.76     4798.61    162.53 o 
   0  10  14      412.40      262.69     52.72 o 
 -10  11  14      565.52      599.92     71.22 o 
  -9  11  14      994.97     1015.73     89.88 o 
  -8  11  14     6456.29     6262.86    208.44 o 
  -7  11  14     4198.27     4328.25    154.19 o 
  -6  11  14     1043.28     1162.03     86.36 o 
  -5  11  14     1227.62     1402.41     92.99 o 
  -4  11  14     4091.73     4006.13    157.96 o 
  -3  11  14     6000.23     5634.22    186.03 o 
  -2  11  14     1078.37     1068.02     87.32 o 
  -1  11  14      584.63      502.42     71.58 o 
   0  11  14     2720.64     2693.12    150.23 o 
  -9  12  14     3009.59     3274.13    157.45 o 
  -8  12  14     3781.39     3784.80    184.22 o 
  -7  12  14     1058.40      993.27     84.97 o 
  -6  12  14     5519.80     5393.24    181.86 o 
  -5  12  14     1171.33     1255.38     87.03 o 
  -4  12  14     3789.25     4040.08    185.61 o 
  -3  12  14     3131.43     3102.84    144.27 o 
   0   1  15     7006.87     7166.56    149.57 o 
  -1   2  15      984.08     1055.22     44.63 o 
   0   2  15     4378.84     4748.16     94.14 o 
  -2   3  15    10776.31    11277.26    180.46 o 
  -1   3  15    10937.47    11299.73    232.83 o 
   0   3  15    16894.94    17809.80    282.04 o 
  -3   4  15    23320.12    24200.01    384.05 o 
  -2   4  15    26379.32    26515.26    424.95 o 
  -1   4  15    22837.36    23260.20    381.80 o 
   0   4  15      126.83      140.98     22.57 o 
  -4   5  15    14341.71    14795.66    260.15 o 
  -3   5  15    26461.08    25979.14    422.25 o 
  -2   5  15    26279.54    26269.52    403.36 o 
  -1   5  15    15658.86    15781.25    289.87 o 
   0   5  15     1220.82     1244.69     54.40 o 
  -5   6  15     3586.94     3380.70     97.93 o 
  -4   6  15     9117.27     8835.55    197.51 o 
  -3   6  15    10544.22    10323.95    203.48 o 
  -2   6  15    10155.83     9904.19    198.92 o 
  -1   6  15     3544.98     3403.27     98.48 o 
   0   6  15      416.84      489.91     39.97 o 
  -6   7  15     1626.37     1619.59     87.80 o 
  -5   7  15      999.25     1081.16    107.00 o 
  -4   7  15     5504.08     5477.17    128.25 o 
  -3   7  15     4844.89     4906.93    130.58 o 
  -2   7  15      836.32      832.46     56.77 o 
  -1   7  15     1641.36     1634.26     73.02 o 
   0   7  15     7548.08     7297.01    185.66 o 
  -7   8  15     1820.63     1731.25     84.11 o 
  -6   8  15      434.08      454.50     45.54 o 
  -5   8  15     4760.98     4820.36    122.54 o 
  -4   8  15     3363.69     3470.35    106.56 o 
  -3   8  15     4462.30     4391.35    132.83 o 
  -2   8  15      324.58      332.01     42.66 o 
  -1   8  15     1836.59     1792.99     87.24 o 
   0   8  15       17.70      -22.36     27.80 o 
  -8   9  15      593.63      555.82     53.51 o 
  -7   9  15      711.26      800.84     59.87 o 
  -6   9  15     4535.75     4511.30    122.07 o 
  -5   9  15    11117.76    10491.90    333.74 o 
  -4   9  15    10733.00    10126.56    240.69 o 
  -3   9  15     4027.57     4154.47    132.79 o 
  -2   9  15      736.50      702.97     58.02 o 
  -1   9  15      644.48      620.25     63.79 o 
   0   9  15       17.26       21.68     35.88 o 
  -9  10  15      849.91      733.79     83.09 o 
  -8  10  15      816.70      851.10     68.95 o 
  -7  10  15      110.33      150.01     43.69 o 
  -6  10  15     7719.01     7702.26    221.34 o 
  -5  10  15    13004.68    12447.57    307.93 o 
  -4  10  15     8347.61     8237.18    223.56 o 
  -3  10  15      113.91       87.36     35.73 o 
  -2  10  15      948.92     1018.53     73.96 o 
  -1  10  15      957.85      677.19     69.44 o 
   0  10  15     1028.43      966.28     82.40 o 
 -10  11  15     2329.98     2228.65    121.78 o 
  -9  11  15     3547.14     3575.88    158.90 o 
  -8  11  15     2502.61     2501.01    119.81 o 
  -7  11  15     1996.00     2175.29    121.16 o 
  -6  11  15     6557.90     6806.22    218.72 o 
  -5  11  15     6429.54     6475.81    200.92 o 
  -4  11  15     1814.38     1664.55     94.52 o 
  -3  11  15     2097.50     2130.92    107.58 o 
  -2  11  15     3172.30     3122.78    152.34 o 
  -1  11  15     2319.48     2298.97    135.07 o 
  -9  12  15     4407.89     4468.53    185.34 o 
  -8  12  15      511.25      506.74     81.07 o 
  -7  12  15      840.27      865.82     81.96 o 
  -6  12  15     1877.85     1760.39    108.80 o 
  -5  12  15      811.64      772.65     72.80 o 
  -4  12  15      513.90      531.47     71.84 o 
  -3  12  15     4501.94     4662.62    174.40 o 
   0   1  16      172.43      324.50     24.33 o 
  -1   2  16      491.54      585.40     30.38 o 
   0   2  16    36288.86    36240.54    563.94 o 
  -2   3  16    16549.39    17394.12    274.64 o 
  -1   3  16    16140.84    17136.82    302.58 o 
   0   3  16     8881.12     9032.66    160.34 o 
  -3   4  16    16214.32    16814.59    298.34 o 
  -2   4  16     1911.24     2061.32     63.83 o 
  -1   4  16    16361.07    16619.80    281.32 o 
   0   4  16    21202.44    21350.35    352.01 o 
  -4   5  16    21426.33    21276.46    417.86 o 
  -3   5  16    10639.84    10927.50    199.63 o 
  -2   5  16    10515.37    10531.23    196.30 o 
  -1   5  16    23099.35    23011.59    388.67 o 
   0   5  16     3261.84     3433.22     95.39 o 
  -5   6  16     4547.58     4491.28    131.80 o 
  -4   6  16      474.41      472.43     42.99 o 
  -3   6  16     8730.87     8551.05    177.38 o 
  -2   6  16      825.20      842.62     48.34 o 
  -1   6  16     5185.22     5147.26    121.56 o 
   0   6  16    18667.29    18221.46    349.88 o 
  -6   7  16      179.39      212.74     38.74 o 
  -5   7  16     1481.25     1437.25     70.85 o 
  -4   7  16    14916.21    14930.73    277.68 o 
  -3   7  16    14736.09    14366.26    291.09 o 
  -2   7  16     1492.15     1477.46     68.48 o 
  -1   7  16      138.14      152.72     30.30 o 
   0   7  16      395.16      285.32     51.56 o 
  -7   8  16      828.63      821.97     59.27 o 
  -6   8  16     8241.81     8202.59    190.36 o 
  -5   8  16     4399.69     4261.52    110.96 o 
  -4   8  16     9582.62     8931.09    201.35 o 
  -3   8  16     3475.56     3000.34    112.19 o 
  -2   8  16     7993.31     7962.76    198.46 o 
  -1   8  16     1035.39      966.58     63.09 o 
   0   8  16      369.14      432.46     53.08 o 
  -8   9  16     2469.93     2240.12    103.92 o 
  -7   9  16       73.62       88.64     33.80 o 
  -6   9  16     7963.54     7516.38    184.38 o 
  -5   9  16     3643.27     3715.74    127.07 o 
  -4   9  16     4070.69     4054.15    129.18 o 
  -3   9  16     8316.44     7817.19    287.56 o 
  -2   9  16       49.09       68.03     32.50 o 
  -1   9  16     2768.25     2710.57    120.02 o 
   0   9  16     1009.03     1023.77     81.79 o 
  -9  10  16      184.95      150.51     46.55 o 
  -8  10  16     5112.43     4995.38    157.39 o 
  -7  10  16     3471.18     3131.27    130.57 o 
  -6  10  16     1033.49     1060.11     81.23 o 
  -5  10  16     1607.89     1436.30    106.78 o 
  -4  10  16     1211.22     1090.63     75.13 o 
  -3  10  16     3363.94     3306.57    123.36 o 
  -2  10  16     5086.85     5313.78    162.04 o 
  -1  10  16      258.65      161.70     47.08 o 
   0  10  16     6311.56     5853.82    232.05 o 
 -10  11  16     3373.23     3900.68    159.71 o 
  -9  11  16     2898.88     3242.79    179.65 o 
  -8  11  16     2546.29     2507.51    127.43 o 
  -7  11  16     2945.20     2965.47    167.19 o 
  -6  11  16     1650.67     1791.43    105.36 o 
  -5  11  16     1884.66     1855.49    104.24 o 
  -4  11  16     2808.43     2631.63    126.07 o 
  -3  11  16     2284.01     2068.57    115.50 o 
  -2  11  16     2990.91     3018.65    150.98 o 
  -1  11  16     3266.00     3663.82    169.90 o 
  -8  12  16     2725.90     2925.65    164.42 o 
  -7  12  16     4722.45     4809.87    174.01 o 
  -6  12  16      396.79      313.99     59.43 o 
  -5  12  16     4902.26     4910.36    163.14 o 
  -4  12  16     2631.24     2714.67    184.59 o 
   0   1  17     3811.66     4189.72    110.92 o 
  -1   2  17    59787.72    63179.52   1121.04 o 
   0   2  17    20113.86    21211.26    347.07 o 
  -2   3  17     7900.84     8329.31    151.73 o 
  -1   3  17     6505.50     6862.77    151.00 o 
   0   3  17     7072.13     7491.37    139.88 o 
  -3   4  17      498.02      534.54     40.51 o 
  -2   4  17       88.40      120.25     23.35 o 
  -1   4  17      713.17      814.72     40.14 o 
   0   4  17      947.27      863.93     44.22 o 
  -4   5  17     7571.36     7801.96    169.13 o 
  -3   5  17     3381.22     3493.29     90.98 o 
  -2   5  17     3643.46     3713.45     92.08 o 
  -1   5  17     6900.84     6922.62    147.43 o 
   0   5  17    26972.80    27100.22    521.84 o 
  -5   6  17     5392.48     5091.61    144.58 o 
  -4   6  17     5530.56     5745.14    145.43 o 
  -3   6  17     4299.21     4404.55    107.82 o 
  -2   6  17     6238.96     6196.60    139.97 o 
  -1   6  17     6081.57     5599.08    137.51 o 
   0   6  17     8907.40     8533.33    192.61 o 
  -6   7  17    20129.16    19199.63    398.33 o 
  -5   7  17     2921.94     2940.53    108.31 o 
  -4   7  17     1664.98     1792.49     72.54 o 
  -3   7  17     1507.16     1584.53     74.44 o 
  -2   7  17     2257.88     2288.93     87.92 o 
  -1   7  17    20285.13    19542.62    374.95 o 
   0   7  17      258.74      253.97     42.96 o 
  -7   8  17     3109.31     2918.94    106.05 o 
  -6   8  17     6717.90     6529.03    161.90 o 
  -5   8  17     8378.33     8204.23    180.19 o 
  -4   8  17      416.82      436.47     45.07 o 
  -3   8  17     8134.41     7686.69    198.01 o 
  -2   8  17     5730.81     5847.70    164.23 o 
  -1   8  17     3184.33     3016.72    115.30 o 
   0   8  17     7334.81     6956.66    189.64 o 
  -8   9  17     2845.20     2787.95    107.93 o 
  -7   9  17    13835.91    13001.92    284.04 o 
  -6   9  17     4163.61     4024.00    127.26 o 
  -5   9  17     4418.61     4374.30    136.50 o 
  -4   9  17     3868.13     3849.64    131.48 o 
  -3   9  17     4837.38     4839.07    142.61 o 
  -2   9  17    14109.17    14151.97    311.55 o 
  -1   9  17     2839.29     2745.47    124.46 o 
   0   9  17      850.11      854.23     76.94 o 
  -9  10  17     5769.57     5927.36    192.12 o 
  -8  10  17     3395.07     3298.37    127.55 o 
  -7  10  17      468.21      512.22     62.35 o 
  -6  10  17      150.41      109.14     42.30 o 
  -5  10  17      422.01      434.39     53.83 o 
  -4  10  17      268.50      212.40     44.57 o 
  -3  10  17      278.46      239.57     46.95 o 
  -2  10  17     2969.41     3115.47    136.58 o 
  -1  10  17     5723.92     5897.13    192.95 o 
   0  10  17     3847.63     3866.63    156.16 o 
  -9  11  17     2263.92     2163.40    122.07 o 
  -8  11  17      433.82      478.65     66.25 o 
  -7  11  17      139.91      166.09     52.27 o 
  -6  11  17      931.67      846.36     78.74 o 
  -5  11  17     1104.28     1015.92     82.70 o 
  -4  11  17       93.82       70.47     45.21 o 
  -3  11  17      466.04      487.07     66.08 o 
  -2  11  17     2483.46     2368.60    135.81 o 
  -7  12  17     2277.13     2345.72    134.61 o 
  -6  12  17     4162.34     3873.08    158.37 o 
  -5  12  17     2120.25     2179.99    162.13 o 
   0   0  18     5131.95     5114.26    253.69 o 
   0   1  18    44548.22    47502.38    704.84 o 
  -1   2  18     4985.38     5614.09    167.73 o 
   0   2  18    14757.13    15390.64    263.88 o 
  -2   3  18     7969.01     8097.40    188.61 o 
  -1   3  18     7729.98     8179.85    168.11 o 
   0   3  18        8.71       41.49     18.97 o 
  -3   4  18      714.46      738.98     47.07 o 
  -2   4  18     1931.05     1967.75     75.39 o 
  -1   4  18      486.91      567.67     40.33 o 
   0   4  18    19118.95    19267.07    345.14 o 
  -4   5  18      608.63      515.25     43.14 o 
  -3   5  18     5594.68     5566.38    141.91 o 
  -2   5  18     5573.69     5579.23    123.38 o 
  -1   5  18      646.88      559.90     40.23 o 
   0   5  18       11.41       53.84     28.38 o 
  -5   6  18      472.11      424.41     46.24 o 
  -4   6  18      657.45      618.46     52.41 o 
  -3   6  18    14020.05    13668.34    249.85 o 
  -2   6  18      520.45      654.44     46.83 o 
  -1   6  18      474.38      590.89     48.73 o 
   0   6  18    15909.79    15421.45    330.45 o 
  -6   7  18     3588.15     3436.12    119.21 o 
  -5   7  18      326.67      272.82     40.17 o 
  -4   7  18     1103.74     1120.06     60.93 o 
  -3   7  18     1174.97     1139.87     63.33 o 
  -2   7  18      306.00      290.68     40.36 o 
  -1   7  18     3541.98     3541.26    156.34 o 
   0   7  18    35541.98    34848.56    670.83 o 
  -7   8  18    17204.66    16667.30    354.41 o 
  -6   8  18     5077.74     4840.95    178.10 o 
  -5   8  18      250.47      226.82     37.31 o 
  -4   8  18    12251.01    11895.38    271.77 o 
  -3   8  18      226.90      260.48     42.82 o 
  -2   8  18     5249.25     5204.00    223.71 o 
  -1   8  18    16424.09    15977.68    381.99 o 
   0   8  18     5281.98     5115.26    157.44 o 
  -8   9  18     4522.95     4619.40    183.55 o 
  -7   9  18      398.82      457.80     51.09 o 
  -6   9  18      109.10      113.87     36.64 o 
  -5   9  18     3249.50     3409.04    123.59 o 
  -4   9  18     3247.80     3196.21    119.44 o 
  -3   9  18      131.20      119.06     40.22 o 
  -2   9  18      343.66      332.01     54.59 o 
  -1   9  18     4602.30     4698.25    162.12 o 
   0   9  18     2560.52     2820.51    129.85 o 
  -9  10  18      493.24      538.04     65.81 o 
  -8  10  18      284.37      264.47     49.69 o 
  -7  10  18     3364.00     3538.95    140.20 o 
  -6  10  18      766.98      571.00     66.50 o 
  -5  10  18     4206.75     3967.04    140.38 o 
  -4  10  18      856.99      903.31     80.57 o 
  -3  10  18     3270.10     3355.07    139.60 o 
  -2  10  18      289.61      314.52     56.60 o 
  -1  10  18      515.11      496.11     66.85 o 
   0  10  18      203.40      177.45     55.05 o 
  -9  11  18     1443.66     1566.48    108.14 o 
  -8  11  18       65.04        6.18     46.59 o 
  -7  11  18      182.46      171.33     55.23 o 
  -6  11  18     4465.91     4410.64    163.56 o 
  -5  11  18     4458.62     4453.31    163.89 o 
  -4  11  18      204.93      169.69     54.61 o 
  -3  11  18       98.42       85.16     51.99 o 
  -2  11  18     1389.18     1312.05    107.85 o 
   0   1  19      909.33     1196.91     49.81 o 
  -1   2  19    30977.40    31993.60    538.31 o 
   0   2  19    19710.16    20675.32    376.38 o 
  -2   3  19     8561.50     9063.71    200.74 o 
  -1   3  19     9594.00    10256.43    189.92 o 
   0   3  19     8051.13     8363.61    174.68 o 
  -3   4  19     3190.90     3108.31     96.35 o 
  -2   4  19      491.49      538.03     38.01 o 
  -1   4  19     2872.63     2820.75     77.32 o 
   0   4  19       89.49       84.20     26.49 o 
  -4   5  19     4411.48     4383.95    122.37 o 
  -3   5  19     5484.16     5580.37    130.18 o 
  -2   5  19     4974.06     4962.37    117.99 o 
  -1   5  19     4827.23     4870.99    115.11 o 
   0   5  19    21647.69    21073.77    424.40 o 
  -5   6  19     4402.39     4224.05    163.41 o 
  -4   6  19     4373.39     4497.04    134.01 o 
  -3   6  19     3021.40     3106.80    122.38 o 
  -2   6  19     4802.10     4788.53    114.64 o 
  -1   6  19     3737.07     3797.06    125.13 o 
   0   6  19     2955.10     3041.26    111.02 o 
  -6   7  19    15368.63    14580.21    323.98 o 
  -5   7  19     2298.28     2042.00     92.58 o 
  -4   7  19     1415.68     1342.53     66.21 o 
  -3   7  19     1399.54     1295.48     68.63 o 
  -2   7  19     2778.48     2389.02     98.11 o 
  -1   7  19    15816.09    15265.76    351.97 o 
   0   7  19      896.43     1003.11     71.98 o 
  -7   8  19     2213.07     2095.16     98.74 o 
  -6   8  19     5538.26     5502.97    153.25 o 
  -5   8  19     7996.48     7914.82    191.95 o 
  -4   8  19     2638.10     2515.40    103.99 o 
  -3   8  19     8064.79     8209.68    205.48 o 
  -2   8  19     6279.91     6131.21    208.18 o 
  -1   8  19     2023.12     1928.58     98.25 o 
   0   8  19     3416.61     3279.16    126.08 o 
  -8   9  19     1670.06     1644.62     87.51 o 
  -7   9  19     8791.75     8528.72    206.63 o 
  -6   9  19     4046.27     3918.76    125.14 o 
  -5   9  19     2268.96     2193.16    101.97 o 
  -4   9  19     2352.36     2528.08    137.91 o 
  -3   9  19     3735.70     3597.82    139.23 o 
  -2   9  19     8417.27     8215.20    235.54 o 
  -1   9  19     1488.56     1561.87    100.77 o 
   0   9  19      657.61      552.78     63.86 o 
  -9  10  19     5542.90     5347.13    183.17 o 
  -8  10  19     3395.74     3482.33    136.15 o 
  -7  10  19      506.82      579.02     66.45 o 
  -6  10  19       69.11       79.16     43.84 o 
  -5  10  19       17.72       96.02     40.22 o 
  -4  10  19       65.73       51.53     38.66 o 
  -3  10  19      640.33      647.45     70.23 o 
  -2  10  19     3604.07     3625.57    150.08 o 
  -1  10  19     5401.89     5227.50    182.57 o 
  -8  11  19      289.17      171.46     58.35 o 
  -7  11  19      229.61      300.15     62.02 o 
  -6  11  19     1307.53     1294.29     95.65 o 
  -5  11  19     1175.61     1050.86     88.16 o 
  -4  11  19      219.28      194.25     58.41 o 
  -3  11  19      285.64      218.14     58.80 o 
   0   1  20     2556.44     2756.88     80.28 o 
  -1   2  20      766.27      825.93     49.68 o 
   0   2  20    15691.87    16796.62    306.02 o 
  -2   3  20     2855.76     2699.44     92.37 o 
  -1   3  20     3854.65     3778.40    106.31 o 
   0   3  20     5625.49     5797.29    145.43 o 
  -3   4  20    12143.22    11965.70    251.88 o 
  -2   4  20      418.37      515.99     39.49 o 
  -1   4  20    12233.18    12535.17    229.90 o 
   0   4  20    19233.73    19103.87    349.23 o 
  -4   5  20    12932.89    13328.72    309.84 o 
  -3   5  20     5695.23     5671.29    144.92 o 
  -2   5  20     5717.21     5838.93    137.42 o 
  -1   5  20    12741.11    12911.65    254.51 o 
   0   5  20      769.89      744.95     58.73 o 
  -5   6  20     5808.44     5818.35    155.94 o 
  -4   6  20     2663.99     2442.05     94.62 o 
  -3   6  20     3674.28     3677.23    105.56 o 
  -2   6  20     1946.76     1843.43     71.33 o 
  -1   6  20     4795.89     4791.02    148.70 o 
   0   6  20     4540.33     4226.43    150.26 o 
  -6   7  20       50.92       68.71     34.13 o 
  -5   7  20     2936.24     2966.83    111.46 o 
  -4   7  20    19703.07    18886.06    353.16 o 
  -3   7  20    20297.68    19322.54    396.22 o 
  -2   7  20     3193.30     3003.67    114.65 o 
  -1   7  20       82.79      133.23     41.61 o 
   0   7  20      135.99       59.52     35.40 o 
  -7   8  20     1811.34     1426.87    119.10 o 
  -6   8  20     6288.36     5768.90    159.87 o 
  -5   8  20     4611.56     4420.43    135.33 o 
  -4   8  20    13232.37    13073.91    296.72 o 
  -3   8  20     5609.32     5687.65    177.95 o 
  -2   8  20     6900.41     6366.74    188.92 o 
  -1   8  20     1847.30     1794.62     93.93 o 
   0   8  20       99.11       47.56     38.06 o 
  -8   9  20      752.20      718.99     64.15 o 
  -7   9  20      261.74      285.49     46.74 o 
  -6   9  20     4181.76     4508.89    137.20 o 
  -5   9  20     3481.53     3185.36    123.20 o 
  -4   9  20     3317.55     3247.24    123.27 o 
  -3   9  20     3953.24     4155.50    167.50 o 
  -2   9  20      181.24      160.45     48.02 o 
  -1   9  20      624.56      611.87     69.57 o 
   0   9  20       43.85       41.42     39.78 o 
  -9  10  20      125.38      107.19     48.90 o 
  -8  10  20     4667.73     4257.04    150.06 o 
  -7  10  20     3752.05     3468.99    167.84 o 
  -6  10  20     1750.16     1776.60    105.30 o 
  -5  10  20      865.05      727.53     68.79 o 
  -4  10  20     1606.21     1574.06    100.01 o 
  -3  10  20     3693.06     3632.38    150.01 o 
  -2  10  20     4652.98     4305.07    196.38 o 
  -1  10  20       53.35       85.33     48.14 o 
  -7  11  20     3361.89     3469.09    160.04 o 
  -6  11  20     2510.93     2408.01    123.83 o 
  -5  11  20     2478.21     2099.73    117.31 o 
  -4  11  20     3508.66     3443.45    180.14 o 
   0   1  21     5815.92     6081.17    148.26 o 
  -1   2  21      650.99      682.24     46.09 o 
   0   2  21      429.44      466.64     43.99 o 
  -2   3  21     2853.18     2964.72     97.39 o 
  -1   3  21     3038.57     3203.13     95.47 o 
   0   3  21     1703.42     1837.48     79.35 o 
  -3   4  21     9771.46    10146.69    225.86 o 
  -2   4  21    18521.54    19355.67    349.81 o 
  -1   4  21    10578.42    11078.95    239.21 o 
   0   4  21      821.64      746.90     53.22 o 
  -4   5  21     7803.62     7787.45    207.83 o 
  -3   5  21    16699.06    17146.92    335.49 o 
  -2   5  21    16599.98    17044.60    335.56 o 
  -1   5  21     7292.67     7495.13    172.10 o 
   0   5  21      951.37      986.22     67.33 o 
  -5   6  21     2620.40     2587.06    102.71 o 
  -4   6  21     8082.10     7714.93    193.15 o 
  -3   6  21    15479.22    14942.81    287.08 o 
  -2   6  21     7523.16     7365.85    192.80 o 
  -1   6  21     2303.92     2233.49     99.93 o 
   0   6  21     1368.18     1295.72     79.39 o 
  -6   7  21      491.39      587.25     58.32 o 
  -5   7  21      602.55      634.74     58.55 o 
  -4   7  21     6522.19     6470.99    157.74 o 
  -3   7  21     6694.53     6506.33    163.91 o 
  -2   7  21      718.83      668.48     60.29 o 
  -1   7  21      498.95      490.89     60.51 o 
   0   7  21     2674.67     2564.72    111.21 o 
  -7   8  21      976.40      838.16     70.97 o 
  -6   8  21      567.03      640.44     58.78 o 
  -5   8  21     1956.66     1862.32     88.95 o 
  -4   8  21      479.74      401.17     52.56 o 
  -3   8  21     2170.65     2113.66    105.58 o 
  -2   8  21      577.43      562.18     74.47 o 
  -1   8  21      977.10      869.19     72.43 o 
   0   8  21        3.05       36.74     37.62 o 
  -8   9  21      569.54      516.63     58.43 o 
  -7   9  21      128.13      117.96     40.06 o 
  -6   9  21     3070.54     3107.31    117.84 o 
  -5   9  21     6529.03     6603.76    185.00 o 
  -4   9  21     6141.26     6030.39    179.39 o 
  -3   9  21     3401.16     3526.11    151.54 o 
  -2   9  21      131.39      116.19     46.55 o 
  -1   9  21      506.49      451.09     66.12 o 
   0   9  21       62.58       43.10     40.45 o 
  -8  10  21      928.17     1017.62     81.46 o 
  -7  10  21      241.75      308.36     54.40 o 
  -6  10  21     3533.99     3688.37    146.21 o 
  -5  10  21     5962.51     5901.90    178.51 o 
  -4  10  21     3262.79     3049.41    155.24 o 
  -3  10  21      295.83      321.96     59.22 o 
  -2  10  21      803.57      810.25     82.89 o 
   0   1  22     3776.78     4103.75    116.29 o 
  -1   2  22    12093.31    12501.35    277.36 o 
   0   2  22      259.24      242.93     38.72 o 
  -2   3  22     5279.02     5353.29    139.20 o 
  -1   3  22     5028.48     4887.81    145.71 o 
   0   3  22    13147.08    13933.59    286.56 o 
  -3   4  22     7366.30     7795.64    188.74 o 
  -2   4  22     9853.78     9922.49    270.66 o 
  -1   4  22     8243.95     8558.88    195.40 o 
   0   4  22    19979.96    19831.69    407.14 o 
  -4   5  22     1296.14     1496.89     82.84 o 
  -3   5  22      111.53      158.39     40.10 o 
  -2   5  22       78.92       50.91     32.41 o 
  -1   5  22     1566.17     1751.82    114.56 o 
   0   5  22    10291.19    10562.63    250.03 o 
  -5   6  22     2841.13     2705.45    107.91 o 
  -4   6  22     9326.50     9180.70    245.65 o 
  -3   6  22     1297.02     1416.61     69.93 o 
  -2   6  22     9600.73     9760.55    234.47 o 
  -1   6  22     2386.04     2425.84    105.60 o 
   0   6  22        0.79       26.96     33.66 o 
  -6   7  22      626.02      623.49     60.85 o 
  -5   7  22     5521.38     5662.86    164.84 o 
  -4   7  22     3633.91     3401.58    116.38 o 
  -3   7  22     3987.90     3892.02    137.67 o 
  -2   7  22     5804.83     5583.08    166.97 o 
  -1   7  22      686.22      717.79     71.12 o 
   0   7  22      324.63      295.58     49.45 o 
  -7   8  22      416.92      389.95     55.75 o 
  -6   8  22      328.04      351.84     49.28 o 
  -5   8  22     8606.80     8091.25    213.71 o 
  -4   8  22     4411.95     4561.78    183.16 o 
  -3   8  22     8313.36     8155.45    248.49 o 
  -2   8  22      412.36      481.46     63.39 o 
  -1   8  22      405.44      452.61     58.18 o 
   0   8  22       55.26       -6.67     35.45 o 
  -8   9  22     1256.73     1221.44     81.58 o 
  -7   9  22     3133.41     3038.46    119.35 o 
  -6   9  22      728.12      685.02     66.08 o 
  -5   9  22     1221.85     1183.96     88.78 o 
  -4   9  22     1220.85     1314.72     93.37 o 
  -3   9  22      711.64      710.68     79.99 o 
  -2   9  22     3135.96     3270.13    142.69 o 
  -1   9  22     1082.15     1068.34     91.55 o 
   0   9  22     1723.46     1537.23     92.88 o 
  -7  10  22     2845.83     3000.73    127.87 o 
  -6  10  22     4245.71     4254.51    161.19 o 
  -5  10  22      654.01      731.33     76.89 o 
  -4  10  22     4053.78     4042.13    246.77 o 
  -3  10  22     2825.81     2881.68    140.31 o 
   0   1  23     7613.64     8070.06    217.28 o 
  -1   2  23      505.28      455.53     51.04 o 
   0   2  23     9583.91     9839.21    218.45 o 
  -2   3  23    15482.40    15838.47    317.92 o 
  -1   3  23    15568.39    15842.83    340.01 o 
   0   3  23     1408.33     1558.13     77.21 o 
  -3   4  23     4524.93     4575.83    131.09 o 
  -2   4  23     4254.03     4284.11    127.18 o 
  -1   4  23     4200.59     4208.20    127.58 o 
   0   4  23     4032.76     4267.37    127.98 o 
  -4   5  23     6829.16     6971.60    191.04 o 
  -3   5  23     2878.22     2827.22    100.45 o 
  -2   5  23     2800.78     2704.60    110.33 o 
  -1   5  23     7419.92     7658.72    196.33 o 
   0   5  23      624.67      512.17     55.00 o 
  -5   6  23    10783.41    10304.69    250.24 o 
  -4   6  23     2680.50     2672.02    107.24 o 
  -3   6  23      279.35      263.37     49.88 o 
  -2   6  23     2622.20     2637.68    111.34 o 
  -1   6  23    10516.09    10509.13    253.41 o 
   0   6  23     3286.37     3260.74    124.11 o 
  -6   7  23      289.61      297.01     56.82 o 
  -5   7  23    12373.30    12324.73    287.72 o 
  -4   7  23     1532.89     1448.23    100.51 o 
  -3   7  23     1336.02     1209.74     88.02 o 
  -2   7  23    12353.22    12335.57    289.91 o 
  -1   7  23      493.04      416.51     60.01 o 
   0   7  23      108.03      169.72     45.69 o 
  -7   8  23     2366.05     2363.77    111.53 o 
  -6   8  23     4720.69     4910.44    148.18 o 
  -5   8  23     1327.89     1331.05     80.34 o 
  -4   8  23        3.49       -2.30     38.85 o 
  -3   8  23     1485.57     1458.24    103.92 o 
  -2   8  23     5175.70     4806.94    169.41 o 
  -1   8  23     2149.51     2123.86    108.92 o 
   0   8  23       29.05       77.32     41.77 o 
  -8   9  23     5269.42     5011.89    156.41 o 
  -7   9  23      949.06      900.93     71.55 o 
  -6   9  23     4545.13     4209.23    146.09 o 
  -5   9  23     1440.28     1435.98     96.87 o 
  -4   9  23     1609.06     1436.92    107.18 o 
  -3   9  23     4261.95     3981.14    301.76 o 
  -2   9  23      858.36      788.08     79.49 o 
  -1   9  23     5021.77     5060.76    181.29 o 
  -6  10  23     1185.91     1129.82     90.26 o 
  -5  10  23     1123.31      824.38     81.91 o 
  -4  10  23     1113.27      961.70    115.15 o 
   0   1  24    11654.46    12291.33    524.13 o 
  -1   2  24    14556.95    14895.56    324.27 o 
   0   2  24     1981.29     1993.53     93.19 o 
  -2   3  24      293.17      361.72     45.49 o 
  -1   3  24      297.37      395.66     48.77 o 
   0   3  24     3799.92     3730.09    119.24 o 
  -3   4  24     5938.19     6030.14    159.23 o 
  -2   4  24    14071.94    14360.60    320.66 o 
  -1   4  24     5949.95     5977.88    160.09 o 
   0   4  24     2487.55     2348.06    102.89 o 
  -4   5  24     2089.74     1943.59     97.23 o 
  -3   5  24     2875.96     3014.65    114.13 o 
  -2   5  24     2854.96     2763.38    122.95 o 
  -1   5  24     2062.94     2106.90     98.64 o 
   0   5  24      120.70      176.18     45.99 o 
  -5   6  24      597.86      610.52     60.94 o 
  -4   6  24     3432.77     3510.73    123.82 o 
  -3   6  24      641.55      577.95     71.62 o 
  -2   6  24     3216.01     3186.55    125.99 o 
  -1   6  24      569.56      534.50     58.70 o 
   0   6  24     3355.17     3212.37    125.36 o 
  -6   7  24    12816.67    12794.84    327.65 o 
  -5   7  24     1804.00     1786.29     94.95 o 
  -4   7  24     6402.09     6618.04    202.42 o 
  -3   7  24     6354.07     6509.38    200.96 o 
  -2   7  24     1769.73     1706.29     96.24 o 
  -1   7  24    12596.11    12896.08    325.80 o 
   0   7  24     5605.18     5252.23    179.73 o 
  -7   8  24     2026.10     2205.52    110.67 o 
  -6   8  24      570.33      648.28     63.44 o 
  -5   8  24      520.98      447.02     57.03 o 
  -4   8  24      137.06      177.30     57.31 o 
  -3   8  24      515.47      524.30     67.66 o 
  -2   8  24      538.76      642.56     72.76 o 
  -1   8  24     2074.69     2028.88    109.73 o 
   0   8  24    15573.06    15229.88    352.51 o 
  -7   9  24      561.68      533.38     61.13 o 
  -6   9  24      208.09      197.51     50.32 o 
  -5   9  24     2507.41     2465.06    136.37 o 
  -4   9  24     2454.22     2324.38    135.67 o 
  -3   9  24      210.29      162.18     58.47 o 
  -2   9  24      551.78      500.80     70.39 o 
   0   1  25     6969.29     7209.50    292.50 o 
  -1   2  25     1311.31     1474.82     83.53 o 
   0   2  25     9535.20     9749.43    258.13 o 
  -2   3  25     7648.60     7765.83    205.09 o 
  -1   3  25     7641.78     7653.62    203.18 o 
   0   3  25      240.75      295.39     49.03 o 
  -3   4  25      970.49      998.43     79.81 o 
  -2   4  25      902.25      890.09     70.71 o 
  -1   4  25     1109.65     1112.60     77.91 o 
   0   4  25     3163.02     3095.69    119.56 o 
  -4   5  25     4799.80     4960.47    152.75 o 
  -3   5  25     2059.89     1978.21    118.27 o 
  -2   5  25     2159.50     2142.13    110.76 o 
  -1   5  25     4453.13     4493.48    149.85 o 
   0   5  25     2115.50     2170.71    111.59 o 
  -5   6  25     9112.77     9353.43    235.85 o 
  -4   6  25     1841.72     1729.18    100.29 o 
  -3   6  25      132.66      114.81     49.35 o 
  -2   6  25     1969.27     1939.06    100.27 o 
  -1   6  25     8921.08     9182.39    237.18 o 
   0   6  25     5566.79     5294.36    165.71 o 
  -6   7  25     1330.13     1266.99     86.30 o 
  -5   7  25    10459.29    10765.03    281.46 o 
  -4   7  25      933.83      959.62     99.21 o 
  -3   7  25      992.26     1016.26     80.53 o 
  -2   7  25    10341.31    10607.96    267.17 o 
  -1   7  25     1452.07     1348.90     96.57 o 
   0   7  25      869.11      827.50     75.05 o 
  -7   8  25     2038.55     2114.13    115.61 o 
  -6   8  25     4236.09     4208.27    140.05 o 
  -5   8  25     1289.58     1309.46    104.34 o 
  -4   8  25        8.83       28.04     52.14 o 
  -3   8  25     1327.12     1166.96     93.08 o 
  -2   8  25     3934.98     3871.32    160.61 o 
  -1   8  25     2058.94     1961.52    110.12 o 
  -5   9  25     1112.69     1032.55    108.68 o 
  -4   9  25     1040.87     1055.15    112.71 o 
   0   1  26     3857.40     3795.47    162.04 o 
  -1   2  26    10770.11    10987.76    310.96 o 
   0   2  26      165.71      220.68     47.62 o 
  -2   3  26     3571.91     3864.89    136.26 o 
  -1   3  26     3668.81     3833.45    135.07 o 
   0   3  26     7357.00     7459.99    219.91 o 
  -3   4  26     5871.18     6115.23    205.76 o 
  -2   4  26    13682.75    13637.61    314.38 o 
  -1   4  26     5051.45     5170.28    209.23 o 
   0   4  26     7098.59     7474.70    203.07 o 
  -4   5  26     1273.95     1358.03     85.04 o 
  -3   5  26       54.63       40.20     46.17 o 
  -2   5  26       44.54       93.01     44.84 o 
  -1   5  26     1101.94     1042.47     79.42 o 
   0   5  26    10641.61    10692.24    337.22 o 
  -5   6  26     3549.05     3508.57    133.13 o 
  -4   6  26     9427.13     9857.77    322.33 o 
  -3   6  26      208.60      237.93     54.47 o 
  -2   6  26     9677.45     9876.42    252.70 o 
  -1   6  26     3874.40     3785.51    150.46 o 
   0   6  26       12.55       15.79     37.96 o 
  -6   7  26      635.97      598.76     67.09 o 
  -5   7  26     3821.82     3660.93    151.00 o 
  -4   7  26     2162.41     2342.80    148.25 o 
  -3   7  26     2331.78     2414.13    125.74 o 
  -2   7  26     3716.37     3388.15    138.04 o 
  -1   7  26      644.47      679.68     75.49 o 
   0   7  26      277.68      249.68     53.94 o 
  -6   8  26      405.41      316.84     52.17 o 
  -5   8  26     5094.91     5015.26    244.21 o 
  -4   8  26     2786.85     2539.12    154.58 o 
  -3   8  26     5005.91     4983.09    191.60 o 
  -2   8  26      294.35      176.59     55.05 o 
   0   1  27     1780.38     1805.98    122.28 o 
  -1   2  27      752.77      695.86     80.13 o 
   0   2  27      161.77      146.93     53.03 o 
  -2   3  27     1874.66     1973.70    111.10 o 
  -1   3  27     1794.62     2026.47    112.72 o 
   0   3  27     2178.74     2188.49    117.83 o 
  -3   4  27     6780.81     6947.93    209.97 o 
  -2   4  27     9936.67    10029.11    271.63 o 
  -1   4  27     5979.57     6362.02    189.25 o 
   0   4  27      126.53       89.02     47.09 o 
  -4   5  27     4986.13     4964.00    195.90 o 
  -3   5  27     9947.74     9745.74    286.80 o 
  -2   5  27     9586.64     9946.76    270.83 o 
  -1   5  27     5642.98     5773.29    173.61 o 
   0   5  27       36.59       49.05     43.14 o 
  -5   6  27      595.92      640.11     72.58 o 
  -4   6  27     4588.64     4762.26    257.31 o 
  -3   6  27     8287.40     8187.78    261.60 o 
  -2   6  27     4681.91     4686.10    171.59 o 
  -1   6  27      690.26      572.91     71.94 o 
   0   6  27      610.62      525.57     63.94 o 
  -6   7  27       58.61       64.04     43.19 o 
  -5   7  27      365.95      321.06    101.58 o 
  -4   7  27     3688.28     3798.41    187.41 o 
  -3   7  27     3524.06     3283.07    148.68 o 
  -2   7  27      306.18      289.58     59.35 o 
  -1   7  27       54.97       45.92     46.37 o 
  -4   8  27      443.37      408.51     86.67 o 
   0   1  28      165.28      147.25     54.39 o 
  -1   2  28       53.64      165.54     55.29 o 
   0   2  28     6967.28     6855.33    231.73 o 
  -2   3  28     3468.22     3738.90    166.78 o 
  -1   3  28     3021.89     3012.08    151.02 o 
   0   3  28     2461.40     2464.71    126.14 o 
  -3   4  28     4503.08     4647.66    186.14 o 
  -2   4  28        3.78      -30.55     42.50 o 
  -1   4  28     4233.57     4228.26    179.24 o 
   0   4  28     8660.42     9117.08    281.70 o 
  -4   5  28     4893.30     4999.92    195.91 o 
  -3   5  28     1546.94     1645.61    108.84 o 
  -2   5  28     1534.14     1465.33    111.14 o 
  -1   5  28     4906.85     5150.93    179.84 o 
   0   5  28     1121.93     1241.58    104.10 o 
  -5   6  28     1751.39     1710.94    120.25 o 
  -4   6  28      342.94      248.18     69.40 o 
  -3   6  28     1435.10     1319.05    109.37 o 
  -2   6  28      474.90      415.97     65.83 o 
  -1   6  28     2047.19     2078.71    119.03 o 
   0   6  28     1578.96     1418.10     93.42 o 
  -5   7  28     1570.37     1588.18    133.10 o 
  -4   7  28     6824.08     6864.51    263.10 o 
  -3   7  28     6563.35     6923.84    222.49 o 
  -2   7  28     1371.86     1302.84    102.63 o 
   0   1  29     2293.96     2168.10    133.84 o 
  -1   2  29    13185.86    13887.01    383.42 o 
   0   2  29     8558.35     8615.60    274.02 o 
  -2   3  29     2447.03     2441.14    139.78 o 
  -1   3  29     2001.02     1993.85    128.16 o 
   0   3  29     4312.43     4479.47    228.32 o 
  -3   4  29     1029.85      952.58     95.83 o 
  -2   4  29       46.82      102.04     69.20 o 
  -1   4  29     1193.61     1256.79    155.21 o 
   0   4  29      305.17      311.84     73.97 o 
  -4   5  29     1692.75     1736.58    123.88 o 
  -3   5  29     1181.92     1220.01    107.79 o 
  -2   5  29     1382.61     1573.98    115.17 o 
  -1   5  29     1404.81     1485.27    115.27 o 
   0   5  29     5943.76     6341.05    225.83 o 
  -5   6  29     1908.44     1665.92    142.64 o 
  -4   6  29     1804.22     1741.30    124.99 o 
  -3   6  29      644.54      763.69     87.67 o 
  -2   6  29     1765.40     1742.68    116.40 o 
  -1   6  29     2242.83     2182.09    124.08 o 
   0   0  30     3649.74     3932.94    443.98 o 
   0   1  30    11349.82    11374.96    416.99 o 
  -1   2  30      497.37      600.49     85.56 o 
   0   2  30     2515.30     2381.36    161.87 o 
  -2   3  30     2648.62     2474.89    143.89 o 
  -1   3  30     2726.21     2709.59    149.85 o 
   0   3  30        4.50       -6.88     51.41 o 
  -3   4  30      342.36      365.21     83.03 o 
  -2   4  30      878.69      738.40    100.44 o 
  -1   4  30      444.11      456.29     96.96 o 
   0   4  30     9755.97     9885.24    336.77 o 
  -4   5  30      228.54      197.81     64.43 o 
  -3   5  30     2976.17     3022.21    159.71 o 
  -2   5  30     3047.54     2919.56    223.06 o 
  -1   5  30      268.98      280.94     68.68 o 
   0   1  31     1731.17     1854.78    131.67 o 
  -1   2  31     9204.01     9343.83    296.83 o 
   0   2  31     5220.26     5028.25    205.95 o 
  -2   3  31     2577.27     2424.07    145.35 o 
  -1   3  31     2897.83     2997.26    160.65 o 
   0   3  31     2098.40     1851.81    144.22 o 
  -3   4  31      159.88      143.55     68.40 o 
  -2   4  31      394.66      606.77     93.33 o 
  -1   4  31      147.39       59.24     74.59 o 
   0   1  32       58.14       54.18     59.69 o 
  -1   2  32        5.91      123.98     61.15 o 
   0   2  32     6443.02     6384.89    238.08 o 
                                                 
